# Supplementary material for: CHAF1B: the hidden culprit behind sorafenib resistance in hepatocellular carcinoma
Source: Int J Med Sci. 2025 Sep 22;22(15):4085–101. doi: 10.7150/ijms.118471 (PMC12492380; doi:10.7150/ijms.118471)
Supplement: Supplementary file 2 — Supplementary tables. [file ijmsv22p4085s2.xlsx]

## Sheet: Table S1
Supplementary Table 1. The information for reagent and antibodies used in the study
Reagent/antibodies	Company	Catalog number
Sorafenib	TargetMol	T0093L
Buparlisib Hydrochloride (BKM120)	MedChemExpress	HY-15180
MK2206 dihydrochloride (MK2206)	MedChemExpress	HY-10358
LW6 (HIF-1α inhibitor)	MedChemExpress	HY-13671
Anti-rabbit PI3K p85	Cell Signaling Technology	4257T
Anti-rabbit p-PI3K p85	Abmart	TP56428
Anti-rabbit Akt	Cell Signaling Technology	9272S
Anti-rabbit p-Akt (Ser473)	Cell Signaling Technology	4060T
Anti-rabbit Cleaved-Caspase3	Cell Signaling Technology	9664T
Anti-rabbit CHAF1B	Boster	M03959-1
Anti-rabbit HIF-1α	Bioss	bs-0737R
Anti-rabbit β-actin	Bioss	bs-0061R
Anti-rabbit IgG, HRP-linked Antibody	Biosharp	7074S

## Sheet: Table S2
Supplementary Table 2. Baseline characteristics of all the patients with hepatocellular carcinoma
Characteristic	Results
CHAF1B expression
High	54(55%)
Low	45(45%)
Gender, n (%)
Male	82(83%)
Female	17(17%)
Hepatitis B, n (%)
No	16 (16%)
Yes	83 (84%)
Cirrhosis, n (%)
No	45 (45%)
Yes	54 (55%)
Location, n (%)
Left	36 (36%)
Right	63 (64%)
Number of lesion, n (%)
More than one	29 (29%)
Only one	70 (71%)
Pathologic differentiation, n (%)
High	23 (23%)
Low	24 (24%)
median	52 (53%)
MVI, n (%)
No	76 (77%)
Yes	23 (23%)
Completion of capsula, n (%)
No	27 (27%)
Yes	72 (73%)
TNM stage, n (%)
Ⅰ~Ⅱ	78(79%)
Ⅲ~Ⅳ	21(21%)
Age (years), mean±SD	52.98±9.48
Overall survival, median (IQR)	5.14(2.38-6.51)
AFP (ng/mL), median (IQR)	208.2(36.77-642.25)
ALT (U/L), median (IQR)	34(23-51)
AST (U/L), median (IQR)	37(25-49)
GGT (U/L), median (IQR)	57(37-108)
Albumin (g/L), median (IQR)	38.9(35.3-41.1)
T-Bil (μmol/L), median (IQR)	14.8(11.85-18.65)
Tumor sizes (cm), median (IQR)	4(2.25 to 6.5)
IQR, interquartile range; SD, standard deviations;
AFP, alpha fetoprotein; ALT, alanine aminotransferase; AST, aspartate aminotransferase; GGT, γ-glutamyl transpeptidase; T-Bil, total bilirubin; MVI, microvascular invasion.

## Sheet: Table S3
Supplementary Table 3. Statistical analysis: differentially expressed mRNA between HepG2-SR cells and HepG2-Control cells from GSE213615 database
GeneID	padj	pvalue	lfcSE	stat	log2FoldChange	baseMean	Symbol	Description	Synonyms	GeneType	EnsemblGeneID
5071	1.95e-23	6.16e-26	0.862	10.5318	9.07865	576.93	PRKN	parkin RBR E3 ubiquitin protein ligase	AR-JP|LPRS2|PARK2|PDJ	protein-coding	ENSG00000185345
107983969	1.74e-06	5.67e-08	1.431	5.42883	7.7677	78.34	LOC107983969
105374060	9.82e-06	3.96e-07	1.438	5.07068	7.29011	56.32	LOC105374060	uncharacterized LOC105374060		ncRNA
105374058	0.000128	7.07e-06	1.538	4.49172	6.91015	15.9	LOC105374058	uncharacterized LOC105374058		ncRNA	ENSG00000286660
25825	4.82e-19	2.18e-21	0.692	9.49593	6.56965	170.7	BACE2	beta-secretase 2	AEPLC|ALP56|ASP1|ASP21|BAE2|CDA13|CEAP1|DRAP	protein-coding	ENSG00000182240
105371959	0.000641	4.6e-05	1.568	4.07486	6.38809	11.07	LOC105371959	uncharacterized LOC105371959		ncRNA
101927324	1.78e-07	4.44e-09	1.074	5.86686	6.30255	56.19	LINC01475	long intergenic non-protein coding RNA 1475		ncRNA	ENSG00000257582
153910	0.00105	8.27e-05	1.583	3.93654	6.23093	9.91	LOC153910	uncharacterized LOC153910		ncRNA	ENSG00000236366
7275	1.22e-16	7.81e-19	0.699	8.86276	6.19599	132.12	TUB	TUB bipartite transcription factor	RDOB|rd5	protein-coding	ENSG00000166402
107985661	1.46e-06	4.64e-08	1.106	5.46474	6.04502	46.87	LOC107985661
105378555	0.000805	6.05e-05	1.472	4.01098	5.9022	21.51	LOC105378555	uncharacterized LOC105378555		ncRNA
5995	NA	0.000409	1.625	3.53393	5.7423	7.06	RGR	retinal G protein coupled receptor	RP44	protein-coding	ENSG00000148604
100423038	NA	0.000765	1.669	3.36506	5.61735	6.5	MIR466	microRNA 466	hsa-mir-466	ncRNA	ENSG00000265376
191585	2.41e-10	3.56e-12	0.785	6.95363	5.45797	64.08	PLAC4	placenta enriched 4	C21orf115|PRED78	ncRNA	ENSG00000280109
100188993	NA	0.00335	1.741	2.93409	5.10869	4.54	TRV-TAC1-1	tRNA-Val (anticodon TAC) 1-1	TRNAV11	tRNA
107984284	0.0105	0.00133	1.531	3.21012	4.91569	10.96	LOC107984284	replaced by ID 105378575
3762	4.21e-08	9.28e-10	0.801	6.12128	4.90244	43.6	KCNJ5	potassium inwardly rectifying channel subfamily J member 5	CIR|GIRK4|KATP1|KIR3.4|LQT13	protein-coding	ENSG00000120457
10913	0.0146	0.00203	1.537	3.08528	4.74199	9.92	EDAR	ectodysplasin A receptor	DL|ECTD10A|ECTD10B|ED1R|ED3|ED5|EDA-A1R|EDA1R|EDA3|HRM1	protein-coding	ENSG00000135960
109910381	0.0213	0.00329	1.556	2.93905	4.5739	268.55	RNA5-8SN3	RNA, 5.8S ribosomal N3		rRNA	ENSG00000275215
342527	5.63e-19	2.64e-21	0.481	9.47595	4.55624	119.84	SMTNL2	smoothelin like 2		protein-coding	ENSG00000188176
729083	0.0238	0.00379	1.565	2.89496	4.53116	8.43	CCDC13-AS2	CCDC13 antisense RNA 2	LINC02158	ncRNA	ENSG00000225611
4490	NA	0.00384	1.561	2.89131	4.51461	8.32	MT1B	metallothionein 1B	MT-1B|MT-IB|MT1|MT1Q|MTP	protein-coding	ENSG00000169688
55803	NA	0.00415	1.564	2.86633	4.48205	8.13	ADAP2	ArfGAP with dual PH domains 2	CENTA2|HSA272195|cent-b	protein-coding	ENSG00000184060
6725	NA	0.00612	1.626	2.74122	4.45692	8.21	SRMS	src-related kinase lacking C-terminal regulatory tyrosine and N-terminal myristylation sites	C20orf148|PTK70|SRM|dJ697K14.1	protein-coding	ENSG00000125508
8581	3.02e-16	2.03e-18	0.509	8.75586	4.45537	95.79	LY6D	lymphocyte antigen 6 family member D	E48|Ly-6D	protein-coding	ENSG00000167656
326343	0.00337	0.000332	1.181	3.58915	4.23792	13.58	MT1DP	metallothionein 1D, pseudogene	MTM	pseudo	ENSG00000291095
105372280	NA	0.00953	1.594	2.5925	4.13236	6.43	GNG14	G protein subunit gamma 14	HG3K	protein-coding	ENSG00000283980
80757	0.00165	0.000142	1.086	3.80522	4.13161	59.61	TMEM121	transmembrane protein 121	TMEM121A|hole	protein-coding	ENSG00000184986
101930434	NA	0.00957	1.594	2.59103	4.12945	6.42	LOC101930434	putative golgin subfamily A member 8I		protein-coding
5453	NA	0.0107	1.601	2.55238	4.08692	6.24	POU3F1	POU class 3 homeobox 1	OCT6|OTF6|SCIP	protein-coding	ENSG00000185668
375704	NA	0.0109	1.595	2.54493	4.05957	6.29	ENHO	energy homeostasis associated	C9orf165|UNQ470	protein-coding	ENSG00000168913
219855	2e-36	2.62e-39	0.308	13.1173	4.04028	317.64	SLC37A2	solute carrier family 37 member 2	SPX2|pp11662	protein-coding	ENSG00000134955
105374059	8.12e-06	3.16e-07	0.773	5.11382	3.95327	28.7	LOC105374059	uncharacterized LOC105374059		ncRNA
1825	NA	0.0159	1.621	2.4121	3.90952	5.54	DSC3	desmocollin 3	CDHF3|DSC|DSC1|DSC2|DSC4|HT-CP	protein-coding	ENSG00000134762
79608	1.12e-05	4.61e-07	0.772	5.042	3.89434	27.25	RIC3	RIC3 acetylcholine receptor chaperone	AYST720|PRO1385|RIC-3	protein-coding	ENSG00000166405
105377018	0.00111	8.89e-05	0.992	3.91898	3.88833	16.11	LOC105377018	uncharacterized LOC105377018		ncRNA
645553	NA	0.0162	1.614	2.4046	3.88142	5.6	IGFL2-AS1	IGFL2 antisense RNA 1		ncRNA	ENSG00000268621
100008588	3.87e-31	7.19e-34	0.316	12.1316	3.83919	342.85	RNA18SN5	RNA, 18S ribosomal N5	RN18S1|RNA18S5	rRNA
100874273	0.0111	0.00142	1.203	3.19101	3.83886	10.72	TGFA-IT1	TGFA intronic transcript 1		ncRNA	ENSG00000224606
107984668	NA	0.0221	1.673	2.28914	3.83082	5.26	LOC107984668	uncharacterized LOC107984668		ncRNA
93010	0.00426	0.000443	1.084	3.51293	3.80875	15.93	B3GNT7	UDP-GlcNAc:betaGal beta-1,3-N-acetylglucosaminyltransferase 7	beta3GnT7	protein-coding	ENSG00000156966
64221	5.4e-23	1.83e-25	0.365	10.4291	3.80668	184.8	ROBO3	roundabout guidance receptor 3	HGPPS|HGPPS1|HGPS|RBIG1|RIG1	protein-coding	ENSG00000154134
641654	7.9e-37	9.06e-40	0.283	13.1976	3.72847	393.88	HEPN1	hepatocellular carcinoma, down-regulated 1		protein-coding	ENSG00000221932
220296	4.27e-56	2.1e-59	0.227	16.2538	3.68783	2039.84	HEPACAM	hepatic and glial cell adhesion molecule	GlialCAM|HEPN1|MLC2A|MLC2B	protein-coding	ENSG00000165478
105370088	0.00298	0.000287	1.008	3.62683	3.65601	14.04	LOC105370088	uncharacterized LOC105370088		ncRNA
693166	NA	0.0298	1.678	2.17251	3.64459	4.63	MIR581	microRNA 581	MIRN581|hsa-mir-581	ncRNA	ENSG00000207627
147920	0.000372	2.44e-05	0.863	4.22	3.64148	19.07	IGFL2	IGF like family member 2	UNQ645|VPRI645	protein-coding	ENSG00000204866
100616187	0.000897	6.85e-05	0.902	3.98135	3.59053	17.82	MIR4783	microRNA 4783		ncRNA	ENSG00000264075
54538	6.21e-13	6.61e-15	0.46	7.7918	3.58752	102.82	ROBO4	roundabout guidance receptor 4	AOVD3|ECSM4|MRB	protein-coding	ENSG00000154133
101929059	4.66e-06	1.69e-07	0.686	5.23081	3.5859	31.23	ZIM2-AS1	ZIM2 antisense RNA 1	ZIM2as	ncRNA	ENSG00000286125
106631781	5.93e-27	1.49e-29	0.316	11.2889	3.57006	287.74	RNA18SN1	RNA, 18S ribosomal N1	RNA18S4	rRNA
4499	9.22e-18	4.98e-20	0.389	9.16443	3.56937	127.74	MT1M	metallothionein 1M	MT-1M|MT-IM|MT1|MT1K	protein-coding	ENSG00000205364
8382	0.0295	0.00495	1.257	2.81046	3.53386	8.47	NME5	NME/NM23 family member 5	CILD48|NM23-H5|NM23H5|RSPH23	protein-coding	ENSG00000112981
105376500	NA	0.00494	1.254	2.8106	3.52563	8.42	LOC105376500	uncharacterized LOC105376500		ncRNA
105376572	1.67e-05	7.16e-07	0.704	4.95698	3.48895	29.64	LOC105376572	uncharacterized LOC105376572		ncRNA
55553	1.87e-32	3.06e-35	0.28	12.3874	3.46522	830.41	SOX6	SRY-box transcription factor 6	HSSOX6|SOXD|TOLCAS	protein-coding	ENSG00000110693
117166	0.0117	0.00152	1.092	3.17101	3.46428	12.34	WFIKKN1	WAP, follistatin/kazal, immunoglobulin, kunitz and netrin domain containing 1	C16orf12|RJD2|WFDC20A|WFIKKN	protein-coding	ENSG00000127578
249	0.00105	8.32e-05	0.878	3.93491	3.45326	16.61	ALPL	alkaline phosphatase, biomineralization associated	AP-TNAP|APTNAP|HOPS|HPPA|HPPC|HPPI|HPPO|TNALP|TNAP|TNS-ALP|TNSALP	protein-coding	ENSG00000162551
8522	0.000355	2.31e-05	0.816	4.2322	3.45309	20.26	GAS7	growth arrest specific 7		protein-coding	ENSG00000007237
27092	5.27e-09	1.01e-10	0.519	6.4661	3.35608	55.78	CACNG4	calcium voltage-gated channel auxiliary subunit gamma 4		protein-coding	ENSG00000075461
105375886	8.45e-06	3.32e-07	0.656	5.10447	3.34638	31.04	LOC105375886	uncharacterized LOC105375886		ncRNA
4495	8.48e-35	1.25e-37	0.26	12.8211	3.32984	5317.05	MT1G	metallothionein 1G	MT1|MT1K	protein-coding	ENSG00000125144
374987	NA	0.00806	1.254	2.64936	3.32205	7.64	NEXN-AS1	NEXN antisense RNA 1	C1orf118	ncRNA	ENSG00000235927
6425	0.000232	1.41e-05	0.762	4.34224	3.30808	22.34	SFRP5	secreted frizzled related protein 5	SARP3	protein-coding	ENSG00000120057
112268413	NA	0.0125	1.311	2.49893	3.27581	7.1	LOC112268413	uncharacterized LOC112268413		ncRNA
121952	NA	0.0117	1.292	2.522	3.25919	7.06	METTL21EP	methyltransferase like 21E, pseudogene	METTL21CP1	pseudo	ENSG00000290918
107985508	0.00373	0.000378	0.914	3.55511	3.24895	14.57	LOC107985508	uncharacterized LOC107985508		ncRNA
105373945	NA	0.0102	1.259	2.57046	3.23616	7.21	LOC105373945	uncharacterized LOC105373945		ncRNA
7122	0.00401	0.000411	0.912	3.53321	3.22227	14.02	CLDN5	claudin 5	AWAL|BEC1|CPETRL1|TMDVCF|TMVCF	protein-coding	ENSG00000184113
9071	2.73e-08	5.87e-10	0.519	6.19385	3.2164	49.27	CLDN10	claudin 10	CPETRL3|HELIX|OSP-L|OSPL	protein-coding	ENSG00000134873
101926968	NA	0.0139	1.303	2.46109	3.2068	6.8	LOC101926968	uncharacterized LOC101926968		ncRNA
109864274	NA	0.0173	1.344	2.37944	3.1969	6.72	RNA5-8SN4	RNA, 5.8S ribosomal N4	RN5-8S1|RNA5-8S5	rRNA
100616340	0.0162	0.00233	1.048	3.04463	3.18988	75.17	MIR4758	microRNA 4758		ncRNA	ENSG00000284074
101927843	3.44e-09	6.38e-11	0.484	6.53457	3.16532	61.45	LINC01687	long intergenic non-protein coding RNA 1687		ncRNA	ENSG00000233215
4501	1.18e-36	1.48e-39	0.239	13.1608	3.14752	823.22	MT1X	metallothionein 1X	MT-1l|MT1	protein-coding	ENSG00000187193
100500801	NA	0.0155	1.292	2.41961	3.12733	6.47	MIR3659	microRNA 3659	mir-3659	ncRNA	ENSG00000265596
102724058	0.0208	0.00319	1.051	2.94888	3.09856	9.78	LOC102724058	uncharacterized LOC102724058		ncRNA	ENSG00000236107
105378575	0.0382	0.00693	1.146	2.7002	3.09373	9.75	LOC105378575	uncharacterized LOC105378575		ncRNA
105373610	0.000317	2.02e-05	0.724	4.26281	3.08676	22.53	LOC105373610	uncharacterized LOC105373610		ncRNA
105372104	NA	0.0157	1.277	2.41521	3.08539	6.55	ZBTB7C-AS1	ZBTB7C antisense RNA 1		ncRNA
100189265	NA	0.0178	1.28	2.36907	3.03304	6.33	TRI-TAT2-1	tRNA-Ile (anticodon TAT) 2-1	TRNAI13	tRNA
150135	0.0258	0.00419	1.058	2.86327	3.03057	9.34	LINC00479	long intergenic non-protein coding RNA 479	C21orf129|PRED76	ncRNA	ENSG00000236384
4804	0.0385	0.00701	1.112	2.69615	2.99783	8.85	NGFR	nerve growth factor receptor	CD271|Gp80-LNGFR|TNFRSF16|p75(NTR)|p75NTR	protein-coding	ENSG00000064300
109910380	1.53e-12	1.77e-14	0.389	7.66649	2.9847	95.79	RNA18SN3	RNA, 18S ribosomal N3		rRNA
57094	7.06e-06	2.67e-07	0.58	5.14506	2.98258	33.32	CPA6	carboxypeptidase A6	CPAH|ETL5|FEB11	protein-coding	ENSG00000165078
103504731	NA	0.0322	1.384	2.14139	2.96426	6.05	MIR3648-2	microRNA 3648-2	hsa-mir-3648-2	ncRNA	ENSG00000264462
107984773	NA	0.0238	1.3	2.2599	2.9372	5.95	LINC01852	long intergenic non-protein coding RNA 1852		ncRNA	ENSG00000236914
105371115	0.000647	4.65e-05	0.72	4.07254	2.93235	20.94	LOC105371115	uncharacterized LOC105371115		ncRNA	ENSG00000261195
57091	3.81e-06	1.35e-07	0.556	5.27228	2.93012	38.08	CASS4	Cas scaffold protein family member 4	C20orf32|CAS4|HEFL|HEPL	protein-coding	ENSG00000087589
100008589	1.6e-15	1.17e-17	0.342	8.55591	2.92751	135.7	RNA28SN5	RNA, 28S ribosomal N5	RN28S1|RNA28S5	rRNA
4493	1.71e-42	1.58e-45	0.206	14.1616	2.92146	4526.77	MT1E	metallothionein 1E	MT-1E|MT-IE|MT1|MTD	protein-coding	ENSG00000169715
401036	NA	0.0312	1.348	2.15419	2.90376	5.58	ASB18	ankyrin repeat and SOCS box containing 18	ASB-18	protein-coding	ENSG00000182177
284541	0.0443	0.00845	1.1	2.63348	2.89639	8.55	CYP4A22	cytochrome P450 family 4 subfamily A member 22		protein-coding	ENSG00000162365
103504734	NA	0.0297	1.332	2.17341	2.89604	5.55	MIR1244-4	microRNA 1244-4	hsa-mir-1244-4	ncRNA	ENSG00000283475
105369906	4.98e-15	4e-17	0.344	8.413	2.89493	131.52	LINC02413	long intergenic non-protein coding RNA 2413		ncRNA
389813	NA	0.039	1.399	2.0644	2.88826	5.48	AJM1	apical junction component 1 homolog	C9orf172|ajm-1	protein-coding	ENSG00000232434
100500862	NA	0.0391	1.393	2.06312	2.8734	5.71	MIR3648-1	microRNA 3648-1	MIR3648|hsa-mir-3648-1	ncRNA	ENSG00000275708
4778	1.52e-08	3.13e-10	0.456	6.29219	2.86718	65.08	NFE2	nuclear factor, erythroid 2	NF-E2|p45	protein-coding	ENSG00000123405
57565	5.23e-30	1.09e-32	0.241	11.9072	2.86415	1441.07	KLHL14	kelch like family member 14		protein-coding	ENSG00000197705
10391	8.6e-06	3.38e-07	0.559	5.101	2.85246	35.95	CORO2B	coronin 2B	CLIPINC	protein-coding	ENSG00000103647
6276	0.0404	0.00748	1.066	2.67449	2.85182	8.59	S100A5	S100 calcium binding protein A5	S100D	protein-coding	ENSG00000196420
197350	NA	0.0284	1.296	2.19137	2.841	5.84	CASP16P	caspase 16, pseudogene	CASP16	pseudo	ENSG00000228146
100505929	0.00925	0.00114	0.863	3.25397	2.80938	13.35	LINC01549	long intergenic non-protein coding RNA 1549	C21orf37	ncRNA
4496	NA	0.033	1.317	2.13213	2.80835	5.5	MT1H	metallothionein 1H	MT-0|MT-1H|MT-IH|MT1	protein-coding	ENSG00000205358
1577	6.19e-24	1.89e-26	0.264	10.6425	2.80681	516.32	CYP3A5	cytochrome P450 family 3 subfamily A member 5	CP35|CYPIIIA5|P450PCN3|PCN3	protein-coding	ENSG00000106258
100861540	4.82e-10	7.37e-12	0.409	6.85028	2.79967	72.38	CYP3A7-CYP3A51P	CYP3A7-CYP3A51P readthrough	CYP3A7|CYP3A7-3AP1|CYP3A7-CYP3AP1|CYP3A7.1L|CYPIIIA7	protein-coding	ENSG00000282301
63895	1.53e-26	3.92e-29	0.249	11.2034	2.79444	384.22	PIEZO2	piezo type mechanosensitive ion channel component 2	C18orf30|C18orf58|DA3|DA5|DAIPT|FAM38B|FAM38B2|HsT748|HsT771|MWKS	protein-coding	ENSG00000154864
105376956	2.59e-09	4.64e-11	0.423	6.58191	2.78688	67.31	LOC105376956	uncharacterized LOC105376956		ncRNA
109910382	6.47e-10	1.02e-11	0.409	6.8042	2.78376	71.65	RNA28SN3	RNA, 28S ribosomal N3		rRNA
3549	0.01	0.00126	0.863	3.22575	2.78236	13.11	IHH	Indian hedgehog signaling molecule	BDA1|HHG2	protein-coding	ENSG00000163501
54143	2.48e-11	3.23e-13	0.382	7.28464	2.78062	119.96	LINC00308	long intergenic non-protein coding RNA 308	C21orf74|NCRNA00308|PRED16	ncRNA	ENSG00000184856
105371998	0.00033	2.11e-05	0.652	4.25263	2.77348	24.34	LOC105371998	uncharacterized LOC105371998		ncRNA
2847	0.00589	0.000659	0.814	3.40615	2.77257	15.54	MCHR1	melanin concentrating hormone receptor 1	GPR24|MCH-1R|MCH1R|SLC-1|SLC1	protein-coding	ENSG00000128285
151171	NA	0.0102	1.079	2.57004	2.7723	8.16	LINC01107	long intergenic non-protein coding RNA 1107		ncRNA	ENSG00000225493
107984258	0.00514	0.000558	0.796	3.45132	2.7486	15.36	LOC107984258	replaced by ID 107984257
22873	6.88e-30	1.46e-32	0.231	11.8822	2.74671	916.09	DZIP1	DAZ interacting zinc finger protein 1	DZIP|DZIPt1|MVP3|SPGF47	protein-coding	ENSG00000134874
1357	0.0312	0.00532	0.984	2.78705	2.74212	10.01	CPA1	carboxypeptidase A1	CPA	protein-coding	ENSG00000091704
4843	NA	0.0384	1.323	2.07108	2.73967	5.25	NOS2	nitric oxide synthase 2	HEP-NOS|INOS|NOS|NOS2A	protein-coding	ENSG00000007171
128854	0.0257	0.00416	0.954	2.86546	2.73426	10.46	TSPY26P	testis specific protein Y-linked 26, pseudogene	TSPYL3|bA392M18.1	pseudo	ENSG00000235217
201501	5.43e-05	2.74e-06	0.583	4.68904	2.7327	32.97	ZBTB7C	zinc finger and BTB domain containing 7C	APM-1|APM1|ZBTB36|ZNF857C	protein-coding	ENSG00000184828
340075	5.82e-18	3.08e-20	0.296	9.21617	2.7275	328.85	ARSI	arylsulfatase family member I	ASI|SPG66	protein-coding	ENSG00000183876
2001	9.37e-14	9e-16	0.339	8.03981	2.72361	118.28	ELF5	E74 like ETS transcription factor 5	ESE2	protein-coding	ENSG00000135374
102464826	0.000272	1.7e-05	0.633	4.30156	2.72131	25.49	MIR6073	microRNA 6073	hsa-mir-6073	ncRNA	ENSG00000284094
105372959	3.91e-09	7.33e-11	0.416	6.51369	2.71278	72.6	LOC105372959	uncharacterized LOC105372959		ncRNA
105372179	0.0013	0.000107	0.7	3.87475	2.71172	20.17	LOC105372179	uncharacterized LOC105372179		ncRNA	ENSG00000264845
1466	1.25e-05	5.17e-07	0.54	5.01982	2.71164	36.75	CSRP2	cysteine and glycine rich protein 2	CRP2|LMO5|SmLIM	protein-coding	ENSG00000175183
54843	4.82e-10	7.35e-12	0.394	6.85061	2.70153	85.09	SYTL2	synaptotagmin like 2	CHR11SYT|EXO4|PPP1R151|SGA72M|SLP2|SLP2A	protein-coding	ENSG00000137501
109864282	6.54e-09	1.27e-10	0.418	6.43072	2.69125	65.17	RNA28SN2	RNA, 28S ribosomal N2		rRNA
25924	0.000675	4.9e-05	0.662	4.06023	2.68693	23.3	MYRIP	myosin VIIA and Rab interacting protein	SLAC2-C|SLAC2C	protein-coding	ENSG00000170011
56127	0.0348	0.00613	0.977	2.74095	2.67839	9.85	PCDHB9	protocadherin beta 9	PCDH-BETA9|PCDH3H	protein-coding	ENSG00000177839
151126	2.28e-08	4.85e-10	0.429	6.2238	2.6673	60.1	ZNF385B	zinc finger protein 385B	ZNF533	protein-coding	ENSG00000144331
4061	1.95e-14	1.66e-16	0.323	8.24432	2.66554	420.01	LY6E	lymphocyte antigen 6 family member E	RIG-E|RIGE|SCA-2|SCA2|TSA-1	protein-coding	ENSG00000160932
84915	1.87e-17	1.04e-19	0.292	9.08433	2.65089	443.11	FAM222A	family with sequence similarity 222 member A	C12orf34	protein-coding	ENSG00000139438
105369919	1.88e-05	8.2e-07	0.537	4.93053	2.64599	42.14	LOC105369919	uncharacterized LOC105369919		ncRNA
102465493	0.0607	0.0129	1.063	2.48662	2.64431	9.6	MIR6821	microRNA 6821	hsa-mir-6821	ncRNA	ENSG00000276753
107985103	6.05e-06	2.26e-07	0.511	5.17684	2.6437	39.11	LOC107985103	replaced by ID 105378653
400931	4.05e-07	1.12e-08	0.459	5.71214	2.62059	65.37	MIRLET7BHG	MIRLET7B host gene	linc-Ppara	ncRNA	ENSG00000197182
112268208	1.48e-13	1.46e-15	0.327	7.98051	2.60754	182.9	LOC112268208	uncharacterized LOC112268208		ncRNA	ENSG00000285095
107986367	0.0194	0.00294	0.876	2.97409	2.6039	13.97	LOC107986367
107985684	5.19e-16	3.59e-18	0.299	8.69094	2.60211	221.49	LOC107985684	uncharacterized LOC107985684		ncRNA
28405	0.0396	0.00728	0.97	2.68374	2.60201	9.41	IGHV3-79	immunoglobulin heavy variable 3-79 (pseudogene)	3-79P|IGHV379	pseudo	ENSG00000275747
106631777	0.0217	0.00337	0.884	2.93143	2.59141	1991.67	RNA45SN1	RNA, 45S pre-ribosomal N1	RNA45S4	rRNA
116369	0.000163	9.35e-06	0.583	4.43179	2.58487	28.14	SLC26A8	solute carrier family 26 member 8	SPGF3|TAT1	protein-coding	ENSG00000112053
4502	5.02e-19	2.3e-21	0.271	9.49038	2.57378	10755.5	MT2A	metallothionein 2A	MT-2|MT-II|MT2	protein-coding	ENSG00000125148
100874239	0.0123	0.00162	0.813	3.15251	2.56235	13.9	ARHGAP26-AS1	ARHGAP26 antisense RNA 1		ncRNA	ENSG00000226272
112268288	0.00255	0.000239	0.697	3.67348	2.56058	19.07	LOC112268288	uncharacterized LOC112268288		ncRNA
7039	6.13e-32	1.07e-34	0.208	12.2865	2.55282	1348.23	TGFA	transforming growth factor alpha	TFGA	protein-coding	ENSG00000163235
107986485	1.23e-05	5.07e-07	0.507	5.02368	2.54708	40.11	LOC107986485
79917	0.0167	0.00242	0.84	3.03264	2.54595	13.71	MAGIX	MAGI family member, X-linked	JM10|PDZX	protein-coding	ENSG00000269313
105369907	0.00415	0.00043	0.719	3.52107	2.53084	19.84	LOC105369907	uncharacterized LOC105369907		ncRNA	ENSG00000257746
55806	0.00601	0.000674	0.744	3.39992	2.52873	16.01	HR	HR lysine demethylase and nuclear receptor corepressor	ALUNC|AU|HSA277165|HYPT4|MUHH|MUHH1	protein-coding	ENSG00000168453
101927093	9.16e-06	3.64e-07	0.497	5.08674	2.52799	43.65	LOC101927093	uncharacterized LOC101927093		ncRNA
106633803	0.0259	0.00421	0.883	2.86202	2.52793	11.38	SNORD134	small nucleolar RNA, C/D box 134	ZL12	snoRNA
64816	3.78e-09	7.03e-11	0.387	6.51993	2.52525	75.61	CYP3A43	cytochrome P450 family 3 subfamily A member 43		protein-coding	ENSG00000021461
64399	NA	0.0258	1.132	2.22906	2.52342	7.29	HHIP	hedgehog interacting protein	HIP	protein-coding	ENSG00000164161
4489	1.64e-14	1.37e-16	0.305	8.26728	2.51846	388.04	MT1A	metallothionein 1A	MT-1A|MT-IA|MT1|MT1S|MTC	protein-coding	ENSG00000205362
6323	7.46e-18	3.99e-20	0.274	9.1883	2.51691	349.64	SCN1A	sodium voltage-gated channel alpha subunit 1	DEE6|DEE6A|DEE6B|DRVT|EIEE6|FEB3|FEB3A|FHM3|GEFSP2|HBSCI|NAC1|Nav1.1|SCN1|SMEI	protein-coding	ENSG00000144285
2260	1.62e-29	3.63e-32	0.212	11.8062	2.50828	1472.59	FGFR1	fibroblast growth factor receptor 1	BFGFR|CD331|CEK|ECCL|FGFBR|FGFR-1|FLG|FLT-2|FLT2|HBGFR|HH2|HRTFDS|KAL2|N-SAM|OGD|bFGF-R-1	protein-coding	ENSG00000077782
1551	3.16e-10	4.74e-12	0.362	6.91321	2.5056	95.18	CYP3A7	cytochrome P450 family 3 subfamily A member 7	CP37|CYPIIIA7|P-450(HFL33)|P-450111A7|P450-HFLA|P450HLp2	protein-coding	ENSG00000160870
9256	0.000121	6.58e-06	0.554	4.50673	2.49863	31.15	TSPOAP1	TSPO associated protein 1	BZRAP1|PBR-IP|PRAX-1|PRAX1|RIM-BP1|RIMBP1	protein-coding	ENSG00000005379
282763	0.0559	0.0116	0.987	2.52416	2.491	9.02	OR51B5	olfactory receptor family 51 subfamily B member 5	HOR5'Beta5|OR11-37	protein-coding	ENSG00000167355
105369315	NA	0.0303	1.137	2.1656	2.46323	6.52	LOC105369315	uncharacterized LOC105369315		ncRNA
112268313	0.0934	0.0233	1.084	2.268	2.45772	979.91	LOC112268313
219833	0.021	0.00324	0.833	2.94385	2.45345	12.73	KCNJ5-AS1	KCNJ5 antisense RNA 1	C11orf45	ncRNA	ENSG00000174370
109864272	0.066	0.0145	1.003	2.44441	2.45218	550.64	RNA28SN4	RNA, 28S ribosomal N4	RN28S1|RNA28S5	rRNA
25774	0.0111	0.00142	0.768	3.19086	2.44981	14.99	GSTT4	glutathione S-transferase theta 4	GSTTP1|HS322B1A	protein-coding	ENSG00000276950
91584	8.43e-06	3.3e-07	0.478	5.10528	2.44162	53.14	PLXNA4	plexin A4	FAYV2820|PLEXA4|PLXNA4A|PLXNA4B|PRO34003	protein-coding	ENSG00000221866
105378653	1.14e-06	3.56e-08	0.443	5.51147	2.43998	59.13	MIR3659HG	MIR3659 host gene		ncRNA
105369908	3.25e-05	1.52e-06	0.503	4.80923	2.4208	39.8	LOC105369908	uncharacterized LOC105369908		ncRNA
105378490	NA	0.0333	1.136	2.12904	2.41952	6.35	LOC105378490	uncharacterized LOC105378490		ncRNA
389766	0.0368	0.0066	0.888	2.71623	2.4119	10.62	C9orf153	chromosome 9 open reading frame 153	bA507D14.1	protein-coding	ENSG00000187753
101929374	0.0779	0.0182	1.017	2.36102	2.40091	8.51	LINC01659	long intergenic non-protein coding RNA 1659		ncRNA	ENSG00000234928
54492	8.62e-11	1.21e-12	0.338	7.10386	2.40034	152.82	NEURL1B	neuralized E3 ubiquitin protein ligase 1B	NEURL3|RNF67B|hNeur2|neur2	protein-coding	ENSG00000214357
102723989	0.0471	0.00921	0.92	2.60431	2.39508	10.52	FRMD3-AS1	FRMD3 antisense RNA 1		ncRNA
269	0.0277	0.00458	0.843	2.83506	2.39047	12.69	AMHR2	anti-Mullerian hormone receptor type 2	AMHR|MISR2|MISRII|MRII	protein-coding	ENSG00000135409
105370363	0.0269	0.00442	0.839	2.84627	2.3886	13.22	LOC105370363	uncharacterized LOC105370363		ncRNA
105372055	1.44e-21	5.26e-24	0.236	10.1048	2.38852	437.25	LOC105372055	uncharacterized LOC105372055		ncRNA
4494	4.6e-23	1.53e-25	0.228	10.4458	2.37968	1789.88	MT1F	metallothionein 1F	MT1	protein-coding	ENSG00000198417
677833	NA	0.045	1.184	2.00472	2.37454	5.94	SNORA54	small nucleolar RNA, H/ACA box 54	ACA54	snoRNA	ENSG00000207008
100507135	NA	0.0488	1.203	1.97072	2.37164	5.92	SPART-AS1	SPART antisense RNA 1	C13orf43|SPG20-AS1|SPG20OS	ncRNA	ENSG00000120664
164118	6.31e-05	3.24e-06	0.509	4.65521	2.36856	39.38	TTC24	tetratricopeptide repeat domain 24		protein-coding	ENSG00000187862
80071	3.22e-16	2.18e-18	0.271	8.74754	2.36622	390.57	CCDC15	coiled-coil domain containing 15		protein-coding	ENSG00000149548
51666	0.000359	2.34e-05	0.558	4.22925	2.35977	30.31	ASB4	ankyrin repeat and SOCS box containing 4	ASB-4	protein-coding	ENSG00000005981
348	0.0598	0.0126	0.944	2.49352	2.35471	1465.63	APOE	apolipoprotein E	AD2|APO-E|ApoE4|LDLCQ5|LPG	protein-coding	ENSG00000130203
105376626	NA	0.0391	1.136	2.06271	2.34395	6.29	LOC105376626	uncharacterized LOC105376626		ncRNA
140462	0.0018	0.000157	0.619	3.77986	2.3397	22.46	ASB9	ankyrin repeat and SOCS box containing 9		protein-coding	ENSG00000102048
105373195	0.0108	0.00137	0.73	3.20097	2.33598	16.13	LOC105373195	uncharacterized LOC105373195		ncRNA
894	2.49e-24	7.34e-27	0.217	10.7303	2.33364	800.27	CCND2	cyclin D2	KIAK0002|MPPH3	protein-coding	ENSG00000118971
10232	0.00257	0.000241	0.635	3.67125	2.33181	22.33	MSLN	mesothelin	MPF|SMRP	protein-coding	ENSG00000102854
167359	NA	0.0497	1.187	1.96237	2.32985	5.78	NIM1K	NIM1 serine/threonine protein kinase	NIM1	protein-coding	ENSG00000177453
101928548	0.0333	0.00578	0.843	2.75979	2.32634	11.74	LOC101928548
10570	6.39e-08	1.44e-09	0.383	6.0514	2.31559	99.6	DPYSL4	dihydropyrimidinase like 4	CRMP3|DRP-4|ULIP4	protein-coding	ENSG00000151640
129807	0.0164	0.00236	0.76	3.04063	2.3111	332.62	NEU4	neuraminidase 4		protein-coding	ENSG00000204099
57124	1.72e-05	7.41e-07	0.465	4.95037	2.3019	53.77	CD248	CD248 molecule	CD164L1|TEM1	protein-coding	ENSG00000174807
57537	0.0069	0.000799	0.686	3.35331	2.30044	18.15	SORCS2	sortilin related VPS10 domain containing receptor 2		protein-coding	ENSG00000184985
440689	0.0338	0.00589	0.835	2.75385	2.30028	781.2	H2BC18	H2B clustered histone 18	HIST2H2BF	protein-coding	ENSG00000203814
100861532	0.00827	0.000995	0.698	3.29197	2.29861	1955	RNA45SN5	RNA, 45S pre-ribosomal N5	RNA45S5	rRNA
102723442	0.00402	0.000414	0.651	3.53124	2.29844	20.27	LINC01754	long intergenic non-protein coding RNA 1754		ncRNA
84254	0.000442	2.99e-05	0.549	4.17439	2.29341	31.15	CAMKK1	calcium/calmodulin dependent protein kinase kinase 1	CAMKKA	protein-coding	ENSG00000004660
1287	0.0198	0.00302	0.773	2.96582	2.29207	13.83	COL4A5	collagen type IV alpha 5 chain	ASLN|ATS|ATS1|CA54	protein-coding	ENSG00000188153
23302	7.2e-06	2.73e-07	0.444	5.14092	2.28444	56.23	WSCD1	WSC domain containing 1		protein-coding	ENSG00000179314
389643	0.000338	2.19e-05	0.538	4.2448	2.28391	31.49	NUGGC	nuclear GTPase, germinal center associated	C8orf80|HMFN0672|SLIP-GC|SLIPGC	protein-coding	ENSG00000189233
26150	0.00537	0.000588	0.664	3.43724	2.2825	19.37	RIBC2	RIB43A domain with coiled-coils 2	C22orf11|TRIB	protein-coding	ENSG00000128408
785	3.49e-06	1.23e-07	0.43	5.28953	2.27287	95.69	CACNB4	calcium voltage-gated channel auxiliary subunit beta 4	CAB4|CACNLB4|EA5|EIG9|EJM|EJM4|EJM6	protein-coding	ENSG00000182389
107984737	NA	0.0231	1.001	2.27145	2.27283	8.1	LOC107984737
107984410	0.0556	0.0115	0.899	2.52681	2.27278	9.97	LOC107984410
135892	4.21e-08	9.26e-10	0.37	6.1216	2.26674	121.11	TRIM50	tripartite motif containing 50	TRIM50A	protein-coding	ENSG00000146755
130132	0.000395	2.62e-05	0.539	4.20449	2.2656	33.76	RFTN2	raftlin family member 2	C2orf11|Raftlin-2	protein-coding	ENSG00000162944
23432	0.00367	0.00037	0.636	3.56086	2.26349	20.98	GPR161	G protein-coupled receptor 161	RE2	protein-coding	ENSG00000143147
1815	0.0846	0.0204	0.974	2.3193	2.25892	9.4	DRD4	dopamine receptor D4	D4DR	protein-coding	ENSG00000069696
11041	2.07e-13	2.09e-15	0.284	7.93563	2.25361	1141.9	B4GAT1	beta-1,4-glucuronyltransferase 1	B3GN-T1|B3GNT1|B3GNT6|BETA3GNTI|MDDGA13|iGAT|iGNT	protein-coding	ENSG00000174684
173	0.0533	0.0109	0.884	2.54661	2.25054	11.21	AFM	afamin	ALB2|ALBA|ALF	protein-coding	ENSG00000079557
105371394	NA	0.0282	1.024	2.19398	2.24696	8.25	LOC105371394	uncharacterized LOC105371394		ncRNA
2535	NA	0.0361	1.058	2.09589	2.21779	7.85	FZD2	frizzled class receptor 2	Fz2|OMOD2|fz-2|fzE2|hFz2	protein-coding	ENSG00000180340
4919	0.00203	0.000182	0.593	3.74215	2.21744	24.69	ROR1	receptor tyrosine kinase like orphan receptor 1	NTRKR1|dJ537F10.1	protein-coding	ENSG00000185483
401115	0.0247	0.00397	0.769	2.88084	2.21631	18.76	C4orf48	chromosome 4 open reading frame 48	CHR4_55	protein-coding	ENSG00000243449
55367	1.99e-09	3.46e-11	0.334	6.62535	2.21582	465.66	PIDD1	p53-induced death domain protein 1	LRDD|MRT75|PIDD	protein-coding	ENSG00000177595
100874088	0.0948	0.0238	0.98	2.26011	2.21455	8.94	PCYT1B-AS1	PCYT1B antisense RNA 1		ncRNA	ENSG00000236836
1014	2.06e-07	5.23e-09	0.378	5.8398	2.20509	102.43	CDH16	cadherin 16		protein-coding	ENSG00000166589
3623	8.92e-06	3.52e-07	0.432	5.0932	2.20083	95.71	INHA	inhibin subunit alpha		protein-coding	ENSG00000123999
105373527	NA	0.0597	1.166	1.88283	2.19454	5.98	LOC105373527	uncharacterized LOC105373527		ncRNA
223117	0.00241	0.000222	0.594	3.69227	2.19342	25.34	SEMA3D	semaphorin 3D	Sema-Z2|coll-2	protein-coding	ENSG00000153993
106632260	0.209	0.0727	1.221	1.79477	2.19085	122.9	RNA5-8SN1	RNA, 5.8S ribosomal N1	RNA5-8S4	rRNA	ENSG00000278189
761	0.0783	0.0184	0.926	2.35822	2.18319	9.46	CA3	carbonic anhydrase 3	CAIII|Car3	protein-coding	ENSG00000164879
8332	0.0425	0.00801	0.823	2.65168	2.18316	14.4	H2AC16	H2A clustered histone 16	H2A.i|H2A/i|H2AC11|H2AC13|H2AC15|H2AC17|H2AFI|HIST1H2AL|dJ193B12.9	protein-coding	ENSG00000276903
107985895	0.035	0.00617	0.797	2.73849	2.18165	13.2	LOC107985895	uncharacterized LOC107985895		ncRNA
79867	3.71e-13	3.85e-15	0.277	7.85977	2.18016	202.49	TCTN2	tectonic family member 2	C12orf38|JBTS24|MKS8|TECT2	protein-coding	ENSG00000168778
105373883	NA	0.0379	1.05	2.07576	2.17866	7.43	LOC105373883	uncharacterized LOC105373883		ncRNA
164592	0.00884	0.00108	0.665	3.26981	2.17552	20.54	CCDC116	coiled-coil domain containing 116		protein-coding	ENSG00000161180
653604	0.0399	0.00737	0.81	2.6797	2.17082	373.17	H3C13	H3 clustered histone 13	H3C14|H3C15|HIST2H3D	protein-coding	ENSG00000183598
27344	5.53e-08	1.23e-09	0.357	6.07659	2.16886	157.17	PCSK1N	proprotein convertase subtilisin/kexin type 1 inhibitor	BigLEN|PEN|PROSAAS|SAAS|SCG8|SgVIII	protein-coding	ENSG00000102109
106632264	1.36e-05	5.71e-07	0.433	5.00093	2.16742	51.99	RNA28SN1	RNA, 28S ribosomal N1	RNA28S4	rRNA
107985847	0.118	0.0325	1.012	2.13867	2.16534	8.9	LOC107985847	uncharacterized LOC107985847		ncRNA
7107	1.85e-06	6.1e-08	0.4	5.41573	2.16379	67.44	GPR137B	G protein-coupled receptor 137B	TM7SF1	protein-coding	ENSG00000077585
107986080	0.0246	0.00396	0.748	2.8817	2.15596	14.26	LOC107986080
107987343	0.0226	0.00355	0.738	2.91517	2.15093	14.42	LOC107987343	uncharacterized LOC107987343		ncRNA
105371926	NA	0.041	1.051	2.04388	2.14736	7.3	LOC105371926	uncharacterized LOC105371926		ncRNA
105378437	4.79e-11	6.43e-13	0.298	7.1911	2.14349	1142.12	LOC105378437	uncharacterized LOC105378437		ncRNA
142827	0.0098	0.00122	0.662	3.23441	2.14192	18.22	ACSM6	acyl-CoA synthetase medium chain family member 6	C10orf129|bA310E22.3	protein-coding	ENSG00000173124
3229	0.0104	0.00131	0.666	3.21441	2.14064	18.2	HOXC13	homeobox C13	ECTD9|HOX3|HOX3G	protein-coding	ENSG00000123364
644050	0.0888	0.0217	0.928	2.29494	2.13017	8.92	LINC01529	long intergenic non-protein coding RNA 1529		ncRNA	ENSG00000225872
101928465	5.1e-14	4.56e-16	0.262	8.12255	2.12719	420.01	SLCO4A1-AS2	SLCO4A1 antisense RNA 2		ncRNA
105378645	NA	0.0746	1.191	1.78307	2.12353	5.5	TFAP2E-AS1	TFAP2E antisense RNA 1		ncRNA	ENSG00000239636
107984257	0.000591	4.2e-05	0.517	4.09626	2.11671	33.79	LOC107984257	uncharacterized LOC107984257		ncRNA
6271	2.81e-14	2.44e-16	0.257	8.19809	2.10882	663.65	S100A1	S100 calcium binding protein A1	S100|S100-alpha|S100A	protein-coding	ENSG00000160678
107985875	0.0136	0.00184	0.677	3.11463	2.10796	18.82	LOC107985875
92359	0.0187	0.0028	0.704	2.98869	2.10484	15.91	CRB3	crumbs cell polarity complex component 3		protein-coding	ENSG00000130545
105370027	0.0643	0.014	0.856	2.45746	2.10345	12.57	LOC105370027	uncharacterized LOC105370027		ncRNA	ENSG00000248636
388550	0.094	0.0235	0.928	2.26445	2.10153	8.77	CEACAM22P	CEA cell adhesion molecule 22, pseudogene		pseudo	ENSG00000290603
2817	1.7e-09	2.9e-11	0.315	6.65143	2.09532	388.16	GPC1	glypican 1	glypican	protein-coding	ENSG00000063660
114822	0.000233	1.42e-05	0.482	4.3403	2.0921	57.77	RHPN1	rhophilin Rho GTPase binding protein 1	ODF5|RHOPHILIN|RHPN	protein-coding	ENSG00000158106
644165	0.0748	0.0171	0.877	2.38378	2.09064	10.58	BCRP3	BCR pseudogene 3	BCR3|BCRL3|BCRL6	pseudo
101927423	0.0701	0.0157	0.865	2.41589	2.08865	10.35	PANO1	proapoptotic nucleolar protein 1	PANO	protein-coding	ENSG00000288675
151827	0.0373	0.00673	0.77	2.71014	2.08588	13.9	LRRC34	leucine rich repeat containing 34		protein-coding	ENSG00000171757
107984437	0.00153	0.000129	0.545	3.8281	2.08555	30.86	LOC107984437	replaced by ID 105370000
222950	0.0496	0.00988	0.808	2.57994	2.08509	12.41	NYAP1	neuronal tyrosine phosphorylated phosphoinositide-3-kinase adaptor 1	C7orf51	protein-coding	ENSG00000166924
10650	0.00165	0.000142	0.547	3.80488	2.08281	30.51	PRELID3A	PRELI domain containing 3A	C18orf43|HFL-EDDG1|SLMO1	protein-coding	ENSG00000141391
105370456	0.000122	6.66e-06	0.459	4.50443	2.06637	48.09	LOC105370456	uncharacterized LOC105370456		ncRNA
126119	NA	0.0344	0.972	2.11553	2.05535	8.3	JOSD2	Josephin domain containing 2	SBBI54	protein-coding	ENSG00000161677
140873	0.0345	0.00604	0.748	2.74539	2.05414	13.62	C20orf173	chromosome 20 open reading frame 173	dJ477O4.4	protein-coding	ENSG00000125975
444882	9.84e-07	3.01e-08	0.371	5.54104	2.05306	93.15	IGFL4	IGF like family member 4		protein-coding	ENSG00000204869
2852	1.99e-10	2.92e-12	0.294	6.98148	2.05141	978.91	GPER1	G protein-coupled estrogen receptor 1	CEPR|CMKRL2|DRY12|FEG-1|GPCR-Br|GPER|GPR30|LERGU|LERGU2|LyGPR|mER	protein-coding	ENSG00000164850
3784	1.62e-06	5.23e-08	0.372	5.4434	2.02391	78.92	KCNQ1	potassium voltage-gated channel subfamily Q member 1	ATFB1|ATFB3|JLNS1|KCNA8|KCNA9|KVLQT1|Kv1.9|Kv7.1|LQT|LQT1|RWS|SQT2|WRS	protein-coding	ENSG00000053918
117247	3.73e-16	2.55e-18	0.231	8.73002	2.02	513.32	SLC16A10	solute carrier family 16 member 10	MCT10|PRO0813|TAT1	protein-coding	ENSG00000112394
25758	0.0633	0.0137	0.818	2.46592	2.01721	12.16	KIAA1549L	KIAA1549 like	C11orf41|C11orf69|G2	protein-coding	ENSG00000110427
59277	6.32e-14	5.72e-16	0.249	8.09509	2.01322	660.52	NTN4	netrin 4	PRO3091	protein-coding	ENSG00000074527
3766	1.87e-11	2.37e-13	0.274	7.32609	2.00956	186.76	KCNJ10	potassium inwardly rectifying channel subfamily J member 10	BIRK-10|KCNJ13-PEN|KIR1.2|KIR4.1|SESAME	protein-coding	ENSG00000177807
2596	0.00099	7.72e-05	0.507	3.95308	2.00449	49.73	GAP43	growth associated protein 43	B-50|GAP-43|PP46	protein-coding	ENSG00000172020
107983974	0.0224	0.00351	0.686	2.9189	2.00239	16.34	LOC107983974	uncharacterized LOC107983974		ncRNA
131873	0.000883	6.71e-05	0.5	3.98619	1.99328	34.24	COL6A6	collagen type VI alpha 6 chain		protein-coding	ENSG00000206384
3911	1.27e-07	3.04e-09	0.335	5.92968	1.98755	6033.83	LAMA5	laminin subunit alpha 5	BBDS2|NPHS26	protein-coding	ENSG00000130702
105372782	0.118	0.0326	0.93	2.13676	1.98616	9.3	LOC105372782
100500938	0.0875	0.0213	0.861	2.30262	1.98271	11.06	CCDC179	coiled-coil domain containing 179		protein-coding	ENSG00000255359
3606	NA	0.0384	0.953	2.07042	1.97296	8.14	IL18	interleukin 18	IGIF|IL-18|IL-1g|IL1F4	protein-coding	ENSG00000150782
107984394	1.11e-05	4.52e-07	0.391	5.0457	1.97238	71.71	LOC107984394
54905	2.28e-07	5.85e-09	0.338	5.82086	1.96864	464.36	CYP2W1	cytochrome P450 family 2 subfamily W member 1		protein-coding	ENSG00000073067
145741	1.82e-09	3.13e-11	0.296	6.64038	1.96685	158.68	C2CD4A	C2 calcium dependent domain containing 4A	FAM148A|NLF1	protein-coding	ENSG00000198535
6376	2e-15	1.48e-17	0.23	8.52897	1.96403	1537.72	CX3CL1	C-X3-C motif chemokine ligand 1	ABCD-3|C3Xkine|CXC3|CXC3C|NTN|NTT|SCYD1|fractalkine|neurotactin	protein-coding	ENSG00000006210
107984827	0.01	0.00126	0.607	3.22578	1.9594	23.85	LOC107984827	uncharacterized LOC107984827		ncRNA	ENSG00000261170
89944	0.000134	7.43e-06	0.437	4.48103	1.95801	47.76	GLB1L2	galactosidase beta 1 like 2	MST114|MSTP114	protein-coding	ENSG00000149328
102238594	0.108	0.0287	0.89	2.18714	1.94571	9.31	SPACA6-AS1	SPACA6 antisense RNA 1	LINC01129|SPACA6P-AS	ncRNA	ENSG00000269959
105370575	NA	0.0908	1.15	1.69106	1.94541	6.05	LOC105370575	uncharacterized LOC105370575		ncRNA
107986061	0.00159	0.000135	0.509	3.81798	1.94501	36	LOC107986061	uncharacterized LOC107986061		ncRNA
101928764	NA	0.121	1.25	1.55245	1.94097	4.94	LOC101928764	coiled-coil domain-containing protein 144B		ncRNA	ENSG00000290911
139760	2e-05	8.81e-07	0.395	4.91643	1.94064	70.91	GPR119	G protein-coupled receptor 119	GPCR2	protein-coding	ENSG00000147262
146771	2.84e-09	5.15e-11	0.296	6.56647	1.94055	143.88	TCAM1P	testicular cell adhesion molecule 1, pseudogene	TCAM1	pseudo	ENSG00000240280
105378683	NA	0.0408	0.946	2.04526	1.93556	8.16	TMEM269-DT	TMEM269 divergent transcript		ncRNA
140862	0.00016	9.14e-06	0.436	4.43651	1.93383	45.93	ISM1	isthmin 1	C20orf82|ISM|Isthmin|bA149I18.1|dJ1077I2.1	protein-coding	ENSG00000101230
645426	0.0846	0.0204	0.834	2.31906	1.93296	11.14	TMEM191C	transmembrane protein 191C		protein-coding	ENSG00000206140
107984889	0.0588	0.0124	0.773	2.50075	1.93187	12.44	LOC107984889	uncharacterized LOC107984889		ncRNA
100509894	3.74e-07	1.02e-08	0.336	5.72693	1.92693	118.79	CPB2-AS1	CPB2 antisense RNA 1		ncRNA	ENSG00000235903
80129	9.27e-08	2.16e-09	0.321	5.98522	1.91896	122.33	CCDC170	coiled-coil domain containing 170	C6orf97|bA282P11.1	protein-coding	ENSG00000120262
105375262	0.0953	0.024	0.85	2.25646	1.91847	10.64	LOC105375262	uncharacterized LOC105375262		ncRNA
1397	3.13e-07	8.41e-09	0.331	5.76004	1.90941	175.91	CRIP2	cysteine rich protein 2	CRIP|CRP2|ESP1	protein-coding	ENSG00000182809
100506403	0.0526	0.0107	0.748	2.5522	1.90851	14.43	LOC100506403	uncharacterized LOC100506403		ncRNA	ENSG00000159216
113179	0.0012	9.65e-05	0.489	3.89928	1.90832	63.63	ADAT3	adenosine deaminase tRNA specific 3	FWP005|MRT36|MST121|MSTP121|NEDBGF|S863-5|TAD3	protein-coding	ENSG00000213638
2134	0.09	0.0221	0.834	2.28827	1.90832	11.19	EXTL1	exostosin like glycosyltransferase 1	EXTL	protein-coding	ENSG00000158008
101927272	0.13	0.0372	0.916	2.0837	1.90802	9.28	LOC101927272	uncharacterized LOC101927272		ncRNA
26223	0.00122	9.93e-05	0.49	3.89237	1.90796	34.45	FBXL21P	F-box and leucine rich repeat protein 21, pseudogene	FBL3B|FBXL21|FBXL3B|FBXL3P|Fbl21	pseudo
10634	1.89e-05	8.26e-07	0.385	4.92912	1.90005	114.87	GAS2L1	growth arrest specific 2 like 1	GAR22	protein-coding	ENSG00000185340
100616384	0.0242	0.00387	0.658	2.88826	1.89972	18.53	MIR548AC	microRNA 548ac		ncRNA	ENSG00000264419
105378934	0.00256	0.00024	0.516	3.6727	1.89542	30.04	LINC01780	long intergenic non-protein coding RNA 1780		ncRNA	ENSG00000232650
79098	5.74e-09	1.1e-10	0.293	6.45263	1.88763	161.78	C1orf116	chromosome 1 open reading frame 116	SARG	protein-coding	ENSG00000182795
105379383	1.31e-09	2.17e-11	0.282	6.69429	1.88578	200.06	LOC105379383
51514	4.32e-15	3.42e-17	0.224	8.43128	1.885	1636.77	DTL	denticleless E3 ubiquitin protein ligase homolog	CDT2|DCAF2|L2DTL|RAMP	protein-coding	ENSG00000143476
109864273	0.000333	2.14e-05	0.443	4.24979	1.88404	44.11	RNA18SN4	RNA, 18S pre-ribosomal N4	RN18S1|RNA18S5	rRNA
146556	0.0501	0.01	0.731	2.57533	1.88141	13.73	C16orf89	chromosome 16 open reading frame 89		protein-coding	ENSG00000153446
107984087	0.0372	0.00669	0.693	2.71165	1.87913	15.61	LOC107984087	uncharacterized LOC107984087		ncRNA
105377763	0.124	0.035	0.89	2.10872	1.87668	9.12	LOC105377763	uncharacterized LOC105377763		ncRNA
6751	0.028	0.00465	0.663	2.83031	1.87591	17.22	SSTR1	somatostatin receptor 1	SRIF-2|SS-1-R|SS1-R|SS1R|SST1	protein-coding	ENSG00000139874
10984	3.52e-14	3.1e-16	0.229	8.16956	1.87255	22701.8	KCNQ1OT1	KCNQ1 opposite strand/antisense transcript 1	KCNQ1-AS2|KCNQ10T1|Kncq1|KvDMR1|KvLQT1-AS|LIT1|NCRNA00012	ncRNA	ENSG00000269821
5010	1.58e-13	1.56e-15	0.235	7.97188	1.87239	613.62	CLDN11	claudin 11	HLD22|OSP|OTM	protein-coding	ENSG00000013297
693164	NA	0.101	1.141	1.64004	1.87192	6.7	MIR579	microRNA 579	MIRN579|hsa-mir-579	ncRNA	ENSG00000207956
107987015	7.84e-06	3.03e-07	0.365	5.12129	1.8681	87.69	LOC107987015
6011	NA	0.0521	0.961	1.94233	1.86689	8.05	GRK1	G protein-coupled receptor kinase 1	GPRK1|RHOK|RK	protein-coding	ENSG00000185974
115694671	0.0311	0.00529	0.669	2.7886	1.86602	17.58	LINC01297	long intergenic non-protein coding RNA 1297		ncRNA
112267875	0.0595	0.0126	0.746	2.49576	1.86297	13.38	LOC112267875
55698	0.0742	0.0169	0.779	2.38783	1.85958	12.11	RADIL	Rap associating with DIL domain	RASIP2	protein-coding	ENSG00000157927
572	0.00333	0.000328	0.517	3.59245	1.85788	55.59	BAD	BCL2 associated agonist of cell death	BBC2|BCL2L8	protein-coding	ENSG00000002330
102724319	0.0703	0.0158	0.768	2.41384	1.85309	13.31	LOC102724319	uncharacterized LOC102724319		ncRNA
284119	7.35e-08	1.69e-09	0.307	6.02524	1.8525	289.31	CAVIN1	caveolae associated protein 1	CAVIN|CGL4|FKSG13|PTRF|cavin-1	protein-coding	ENSG00000177469
107985521	0.158	0.0488	0.939	1.97069	1.84984	9.23	LOC107985521	uncharacterized LOC107985521		ncRNA
107984317	1.49e-06	4.76e-08	0.339	5.46002	1.84918	121.16	LOC107984317	uncharacterized LOC107984317		ncRNA
101929730	NA	0.0568	0.968	1.90471	1.84437	7.53	LINC01352	long intergenic non-protein coding RNA 1352		ncRNA	ENSG00000238078
4913	9.21e-07	2.78e-08	0.331	5.55502	1.84035	271.99	NTHL1	nth like DNA glycosylase 1	FAP3|NTH1|OCTS3|hNTH1	protein-coding	ENSG00000065057
5101	0.000933	7.19e-05	0.463	3.96983	1.83935	40.63	PCDH9	protocadherin 9		protein-coding	ENSG00000184226
101928269	0.000239	1.46e-05	0.424	4.33455	1.83855	49.04	LOC101928269	uncharacterized LOC101928269		ncRNA
6855	0.00171	0.000147	0.484	3.79558	1.83754	34.68	SYP	synaptophysin	MRX96|MRXSYP|XLID96	protein-coding	ENSG00000102003
105377499	0.0404	0.00749	0.686	2.67417	1.8358	17.61	LOC105377499	uncharacterized LOC105377499		ncRNA
105374140	NA	0.0607	0.977	1.87574	1.83265	7.71	LOC105374140	uncharacterized LOC105374140		ncRNA
54972	1.67e-07	4.16e-09	0.312	5.87782	1.83181	149.63	TMEM132A	transmembrane protein 132A	GBP|HSPA5BP1	protein-coding	ENSG00000006118
105370113	5.62e-07	1.62e-08	0.324	5.64802	1.83011	106.43	LOC105370113	uncharacterized LOC105370113		ncRNA
1717	6.79e-11	9.41e-13	0.256	7.13882	1.8301	1052.57	DHCR7	7-dehydrocholesterol reductase	SLOS	protein-coding	ENSG00000172893
136306	0.0621	0.0133	0.737	2.47504	1.82313	14.24	SVOPL	SVOP like	SLC22B5	protein-coding	ENSG00000157703
105373007	5.32e-07	1.52e-08	0.322	5.6594	1.82266	103.77	LOC105373007	uncharacterized LOC105373007		ncRNA
105376182	0.0527	0.0107	0.713	2.55137	1.81922	16.96	LOC105376182	uncharacterized LOC105376182		ncRNA
112268268	1.19e-05	4.89e-07	0.362	5.03053	1.81887	81.62	LOC112268268
105374519	0.0104	0.00131	0.565	3.21372	1.81503	23.62	LOC105374519
143686	2.04e-05	9.01e-07	0.369	4.91215	1.81487	79.79	SESN3	sestrin 3	SEST3	protein-coding	ENSG00000149212
124857	0.144	0.0428	0.896	2.02566	1.81436	8.99	WFIKKN2	WAP, follistatin/kazal, immunoglobulin, kunitz and netrin domain containing 2	GASP-1|WFDC20B|WFIKKNRP|hGASP-1	protein-coding	ENSG00000173714
1031	1.83e-07	4.59e-09	0.309	5.86129	1.81106	203.62	CDKN2C	cyclin dependent kinase inhibitor 2C	INK4C|p18|p18-INK4C	protein-coding	ENSG00000123080
101927857	5.27e-06	1.93e-07	0.348	5.20548	1.8108	152.98	LOC101927857	uncharacterized LOC101927857		ncRNA	ENSG00000286559
693221	0.00756	0.000891	0.545	3.32283	1.81021	31.28	MIR636	microRNA 636	MIRN636|hsa-mir-636	ncRNA	ENSG00000283805
105377267	0.0131	0.00176	0.579	3.12851	1.8099	28.32	LOC105377267	uncharacterized LOC105377267		ncRNA	ENSG00000250696
64849	7.43e-16	5.23e-18	0.209	8.64828	1.80786	2190.35	SLC13A3	solute carrier family 13 member 3	ARLIAK|NADC3|NaC3|SDCT2	protein-coding	ENSG00000158296
105372483	NA	0.0647	0.978	1.84737	1.80623	7.37	ZNF497-AS1	ZNF497 antisense RNA 1		ncRNA
105370114	1.3e-06	4.12e-08	0.329	5.48573	1.80364	162.18	LOC105370114
100616358	0.0688	0.0154	0.743	2.42371	1.80199	15.12	MIR4800	microRNA 4800	mir-4800	ncRNA	ENSG00000284276
401612	0.04	0.0074	0.67	2.67811	1.79433	16.01	SLC25A53	solute carrier family 25 member 53	MCART6	protein-coding	ENSG00000269743
79659	0.00096	7.44e-05	0.452	3.96165	1.792	54.67	DYNC2H1	dynein cytoplasmic 2 heavy chain 1	ATD3|DHC1b|DHC2|DNCH2|DYH1B|SRPS2B|SRTD3|hdhc11	protein-coding	ENSG00000187240
79586	0.0337	0.00587	0.649	2.75498	1.78853	3103.95	CHPF	chondroitin polymerizing factor	CHSY2|CSS2	protein-coding	ENSG00000123989
100505746	0.0684	0.0152	0.735	2.42657	1.78401	13.58	ITGB2-AS1	ITGB2 antisense RNA 1		ncRNA	ENSG00000227039
105378585	0.0163	0.00234	0.585	3.04311	1.78171	21.79	ANKRD65-AS1	ANKRD65 antisense RNA 1		ncRNA
58473	2.43e-09	4.3e-11	0.27	6.59324	1.77739	1576.84	PLEKHB1	pleckstrin homology domain containing B1	KPL1|PHR1|PHRET1	protein-coding	ENSG00000021300
85390	0.000161	9.17e-06	0.4	4.43598	1.77632	55.87	SNORD14D	small nucleolar RNA, C/D box 14D		snoRNA	ENSG00000207118
107984112	8.16e-06	3.18e-07	0.347	5.11251	1.77535	110.55	LOC107984112	uncharacterized LOC107984112		ncRNA
100874196	0.19	0.0635	0.957	1.85547	1.77513	8.62	DIAPH3-AS2	DIAPH3 antisense RNA 2	DIPAH3-AS2	ncRNA
164045	0.00556	0.000615	0.518	3.42513	1.77459	32.55	HFM1	helicase for meiosis 1	MER3|POF9|SEC63D1|Si-11|Si-11-6|helicase	protein-coding	ENSG00000162669
66004	4.6e-07	1.29e-08	0.312	5.68772	1.77304	140.9	LYNX1	Ly6/neurotoxin 1		protein-coding	ENSG00000180155
105378647	0.014	0.00193	0.57	3.10133	1.76909	24.59	LOC105378647	uncharacterized LOC105378647		ncRNA
161635	0.0652	0.0143	0.721	2.45043	1.76737	15.35	CSNK1A1P1	casein kinase 1 alpha 1 pseudogene 1	CSNK1A1P	pseudo
55040	1.54e-05	6.54e-07	0.355	4.97452	1.76538	82.39	EPN3	epsin 3		protein-coding	ENSG00000049283
105375359	0.171	0.0543	0.917	1.92466	1.76444	8.57	LOC105375359	uncharacterized LOC105375359		ncRNA
286527	NA	0.0758	0.992	1.77583	1.7621	6.99	TMSB15B	thymosin beta 15B	TMSB15A|TMSL8|TMSNB|Tbeta15b	protein-coding	ENSG00000158427
51005	1.75e-06	5.72e-08	0.324	5.42745	1.75872	361.31	AMDHD2	amidohydrolase domain containing 2	CGI-14	protein-coding	ENSG00000162066
26154	0.00545	0.000598	0.512	3.43242	1.7564	31.98	ABCA12	ATP binding cassette subfamily A member 12	ARCI4A|ARCI4B|ICR2B|LI2	protein-coding	ENSG00000144452
1745	0.000617	4.4e-05	0.429	4.08533	1.75445	45.55	DLX1	distal-less homeobox 1		protein-coding	ENSG00000144355
105376433	0.000602	4.28e-05	0.429	4.0917	1.75421	44.89	LOC105376433	uncharacterized LOC105376433		ncRNA
7380	1.78e-09	3.05e-11	0.264	6.64421	1.75321	203.89	UPK3A	uroplakin 3A	UP3A|UPIII|UPIIIA|UPK3	protein-coding	ENSG00000100373
137735	0.0852	0.0206	0.756	2.31589	1.74999	16.22	ABRA	actin binding Rho activating protein	STARS	protein-coding	ENSG00000174429
105373611	0.0193	0.00292	0.588	2.97559	1.74966	22.03	LOC105373611	uncharacterized LOC105373611		ncRNA
54923	0.00033	2.12e-05	0.411	4.25221	1.74825	157.7	LIME1	Lck interacting transmembrane adaptor 1	LIME|dJ583P15.4	protein-coding	ENSG00000203896
5328	0.00887	0.00108	0.534	3.26787	1.74579	27.81	PLAU	plasminogen activator, urokinase	ATF|BDPLT5|QPD|UPA|URK|u-PA	protein-coding	ENSG00000122861
100874070	0.0457	0.00888	0.667	2.61672	1.74528	17.97	USP12-AS1	USP12 antisense RNA 1		ncRNA
109623452	5.89e-07	1.7e-08	0.309	5.63979	1.74439	159.04	SNORD159	small nucleolar RNA, C/D box 159		snoRNA
107984861	0.0714	0.0161	0.725	2.40645	1.74406	18.95	LOC107984861
100192426	NA	0.0735	0.974	1.78943	1.74365	7.31	LOC100192426	uncharacterized LOC100192426		ncRNA	ENSG00000266149
9099	1.78e-13	1.76e-15	0.219	7.95693	1.74215	808.84	USP2	ubiquitin specific peptidase 2	UBP41|USP9	protein-coding	ENSG00000036672
105373971	NA	0.106	1.078	1.61572	1.74186	5.76	LOC105373971	uncharacterized LOC105373971		ncRNA
105369381	NA	0.0748	0.976	1.78169	1.73968	7.48	IUR1	imatinib upregulated ABL suppressing lncRNA 1		ncRNA
319139	0.181	0.0594	0.923	1.88541	1.73936	8.65	SNORD56B	small nucleolar RNA, C/D box 56B	RNU56B	snoRNA	ENSG00000207444
9366	NA	0.0803	0.994	1.74878	1.73908	7.98	RAB9BP1	RAB9B, member RAS oncogene family pseudogene 1	RAB9P1	pseudo	ENSG00000232159
139189	4.34e-13	4.53e-15	0.222	7.83936	1.73896	1356.49	DGKK	diacylglycerol kinase kappa		protein-coding	ENSG00000274588
101927080	0.000789	5.9e-05	0.433	4.01672	1.73873	59.04	LOC101927080	uncharacterized LOC101927080		ncRNA
220115	0.149	0.0449	0.866	2.00595	1.73748	9.56	TPTE2P3	TPTE2 pseudogene 3	TPTEps1	pseudo
1361	4.89e-11	6.6e-13	0.242	7.18757	1.73652	1125.77	CPB2	carboxypeptidase B2	CPU|PCPB|TAFI	protein-coding	ENSG00000080618
147650	0.00974	0.00121	0.535	3.23673	1.73228	26.67	SPACA6	sperm acrosome associated 6	LET7EH|LINC00085|NCRNA00085|SPACA6P	protein-coding	ENSG00000182310
83959	3.34e-11	4.39e-13	0.239	7.24294	1.73204	1971.54	SLC4A11	solute carrier family 4 member 11	BTR1|CDPD1|CHED|CHED2|NABC1|dJ794I6.2	protein-coding	ENSG00000088836
50861	1.41e-07	3.43e-09	0.293	5.90965	1.73043	238.65	STMN3	stathmin 3	SCLIP	protein-coding	ENSG00000197457
111082989	NA	0.113	1.093	1.58344	1.73017	5.71	CXXC5-AS1	CXXC5 antisense RNA 1		ncRNA	ENSG00000250635
1410	0.0769	0.0179	0.729	2.36801	1.72653	15.39	CRYAB	crystallin alpha B	CMD1II|CRYA2|CTPP2|CTRCT16|HEL-S-101|HSPB5|MFM2	protein-coding	ENSG00000109846
100291105	0.16	0.0495	0.878	1.96454	1.72488	231.12	RBM38-AS1	RBM38 antisense RNA 1		ncRNA
255239	NA	0.121	1.114	1.54877	1.72462	5.5	ANKK1	ankyrin repeat and kinase domain containing 1	PKK2|sgK288	protein-coding	ENSG00000170209
677815	0.172	0.0548	0.897	1.92043	1.72187	8.54	SNORA2C	small nucleolar RNA, H/ACA box 2C	ACA34|MIR1291|SNORA34	snoRNA	ENSG00000221491
337	0.0515	0.0104	0.672	2.56238	1.72115	17.72	APOA4	apolipoprotein A4		protein-coding	ENSG00000110244
112441426	0.0728	0.0165	0.718	2.39662	1.7203	13.82	TMEM271	transmembrane protein 271		protein-coding	ENSG00000273238
100216001	NA	0.14	1.163	1.47538	1.71618	5.27	MANCR	mitotically associated long non coding RNA	LINC00704	ncRNA	ENSG00000231298
105374338	6.84e-06	2.58e-07	0.333	5.15182	1.71397	90.12	LOC105374338	uncharacterized LOC105374338		ncRNA	ENSG00000283183
149998	0.0784	0.0184	0.726	2.35698	1.71226	17.4	LIPI	lipase I	CT17|LPDL|PLA1C|PRED5|mPA-PLA1 beta	protein-coding	ENSG00000188992
7113	2.08e-05	9.2e-07	0.349	4.90798	1.71144	82.52	TMPRSS2	transmembrane serine protease 2	PRSS10	protein-coding	ENSG00000184012
440107	0.0813	0.0193	0.731	2.33919	1.70891	13.75	PLEKHG7	pleckstrin homology and RhoGEF domain containing G7	C12orf74	protein-coding	ENSG00000187510
619373	0.000142	7.97e-06	0.382	4.46596	1.70811	60.92	MBOAT4	membrane bound O-acyltransferase domain containing 4	FKSG89|GOAT|OACT4	protein-coding	ENSG00000177669
105373411	3.5e-05	1.65e-06	0.356	4.79164	1.7075	95.35	LOC105373411	uncharacterized LOC105373411		ncRNA
100302149	NA	0.0892	1.004	1.69987	1.70735	6.76	MIR1249	microRNA 1249	MIRN1249|hsa-mir-1249	ncRNA	ENSG00000221598
4900	0.00243	0.000224	0.462	3.6902	1.70343	40.51	NRGN	neurogranin	RC3|hng	protein-coding	ENSG00000154146
255193	0.0918	0.0227	0.748	2.27761	1.70332	12.38	CSNK1G2-AS1	CSNK1G2 antisense RNA 1	C19orf34	ncRNA	ENSG00000180846
100873921	0.147	0.044	0.846	2.01423	1.70311	9.74	SYP-AS1	SYP antisense RNA 1		ncRNA	ENSG00000237341
105369515	0.000674	4.89e-05	0.419	4.0609	1.70306	51.62	LOC105369515	uncharacterized LOC105369515		ncRNA
200523	3.38e-09	6.26e-11	0.26	6.53735	1.701	215.77	TEX37	testis expressed 37	C2orf51|TSC21	protein-coding	ENSG00000172073
90019	NA	0.069	0.935	1.8184	1.69933	8.21	SYT8	synaptotagmin 8		protein-coding	ENSG00000149043
201255	6.02e-06	2.24e-07	0.328	5.17855	1.69789	124.1	LRRC45	leucine rich repeat containing 45		protein-coding	ENSG00000169683
105372770	0.031	0.00527	0.608	2.79013	1.69754	24.42	LOC105372770	uncharacterized LOC105372770		ncRNA
105377806	0.204	0.0707	0.939	1.80725	1.69735	9.07	LOC105377806
128344	NA	0.0826	0.977	1.73588	1.69668	7.11	PIFO	primary cilia formation	C1orf88|pitchfork	protein-coding	ENSG00000173947
107986544	0.092	0.0229	0.744	2.27568	1.69409	12.91	LOC107986544
101929529	NA	0.0617	0.907	1.86861	1.69398	8.42	GSTCD-AS1	GSTCD antisense RNA 1		ncRNA	ENSG00000251175
100132594	0.0786	0.0185	0.718	2.35578	1.69144	14	PGAM1P5	phosphoglycerate mutase 1 pseudogene 5		pseudo	ENSG00000257150
107986521	0.169	0.0535	0.875	1.93109	1.68953	9.5	MFSD4B-DT	MFSD4B divergent transcript		ncRNA
8335	0.0658	0.0144	0.69	2.44591	1.68703	265.16	H2AC4	H2A clustered histone 4	H2A/m|H2AC8|H2AFM|HIST1H2AB	protein-coding	ENSG00000278463
197335	5.23e-06	1.92e-07	0.324	5.20709	1.68476	464.37	WDR90	WD repeat domain 90	C16orf15|C16orf16|C16orf17|C16orf18|C16orf19|POC16	protein-coding	ENSG00000161996
105378847	NA	0.0697	0.927	1.81374	1.6815	8.15	LOC105378847	uncharacterized LOC105378847		ncRNA
729920	0.0634	0.0137	0.681	2.46504	1.67872	17.55	CRPPA	CDP-L-ribitol pyrophosphorylase A	ISPD|LGMDR20|MDDGA7|MDDGC7|Nip|hISPD	protein-coding	ENSG00000214960
164284	NA	0.064	0.906	1.85219	1.67794	8.14	APCDD1L	APC down-regulated 1 like		protein-coding	ENSG00000198768
107985195	0.0033	0.000323	0.466	3.59596	1.67634	47.08	LINC01691	long intergenic non-protein coding RNA 1691		ncRNA
100287290	2.58e-05	1.18e-06	0.345	4.85843	1.67453	96.55	LOC100287290	uncharacterized LOC100287290		ncRNA
155066	2.18e-08	4.59e-10	0.268	6.2324	1.67172	1931.02	ATP6V0E2	ATPase H+ transporting V0 subunit e2	ATP6V0E2L|C7orf32	protein-coding	ENSG00000171130
3909	5.42e-08	1.2e-09	0.275	6.08014	1.67045	183.75	LAMA3	laminin subunit alpha 3	BM600|E170|JEB2A|JEB2B|JEB2C|LAMNA|LOCS	protein-coding	ENSG00000053747
400451	0.179	0.0583	0.88	1.89326	1.66657	9.34	FAM174B	family with sequence similarity 174 member B		protein-coding	ENSG00000185442
101929512	0.0858	0.0207	0.721	2.31256	1.66655	13.61	PSMD14-DT	PSMD14 divergent transcript		ncRNA
22821	0.000344	2.24e-05	0.393	4.23969	1.66551	56.92	RASA3	RAS p21 protein activator 3	GAP1IP4BP|GAPIII	protein-coding	ENSG00000185989
3009	7.1e-10	1.13e-11	0.245	6.78864	1.66334	2294.95	H1-5	H1.5 linker histone, cluster member	H1|H1.5|H1B|H1F5|H1s-3|HIST1H1B	protein-coding	ENSG00000184357
107986522	0.0535	0.0109	0.653	2.54478	1.66209	18.88	LOC107986522	uncharacterized LOC107986522		ncRNA
23413	9.34e-05	4.97e-06	0.364	4.56613	1.6603	73.06	NCS1	neuronal calcium sensor 1	FLUP|FREQ	protein-coding	ENSG00000107130
727800	0.108	0.0286	0.759	2.18853	1.66004	166.83	RNF208	ring finger protein 208		protein-coding	ENSG00000212864
220359	0.00782	0.000927	0.5	3.31165	1.65676	43.96	TIGD3	tigger transposable element derived 3		protein-coding	ENSG00000173825
283643	6.78e-05	3.48e-06	0.357	4.64005	1.65614	159.81	TEDC1	tubulin epsilon and delta complex 1	C14orf80	protein-coding	ENSG00000185347
100302135	0.0631	0.0136	0.671	2.46751	1.65604	15.86	MIR320C1	microRNA 320c-1	MIR320C-1|MIRN320C1|hsa-mir-320c-1|mir-320c-1	ncRNA	ENSG00000221493
100302243	0.18	0.0589	0.876	1.88897	1.6555	9.9	MIR1972-1	microRNA 1972-1	MIR1972|hsa-mir-1972|hsa-mir-1972-1	ncRNA	ENSG00000238728
94121	0.0491	0.00973	0.639	2.58538	1.65316	19.6	SYTL4	synaptotagmin like 4	SLP4	protein-coding	ENSG00000102362
403314	0.0263	0.00429	0.579	2.85591	1.6529	24.05	APOBEC4	apolipoprotein B mRNA editing enzyme catalytic polypeptide like 4	C1orf169	protein-coding	ENSG00000173627
102725238	0.138	0.04	0.804	2.05376	1.65147	10.93	LOC102725238	uncharacterized LOC102725238		ncRNA
105372912	0.0496	0.00987	0.639	2.58039	1.64918	20	LOC105372912	replaced by ID 26750
107985692	0.0423	0.00794	0.621	2.65442	1.64837	20.21	LOC107985692	replaced by ID 139516
105373428	0.117	0.0319	0.767	2.14522	1.64484	12.57	LOC105373428	uncharacterized LOC105373428		ncRNA
105371413	0.0484	0.00954	0.634	2.59201	1.64326	17.58	LOC105371413
107985553	0.014	0.00193	0.529	3.10082	1.64127	27.81	LOC107985553
55504	6e-10	9.36e-12	0.24	6.81605	1.6375	4687.24	TNFRSF19	TNF receptor superfamily member 19	TAJ|TAJ-alpha|TRADE|TROY	protein-coding	ENSG00000127863
10003	9.94e-08	2.34e-09	0.274	5.97241	1.63647	629.05	NAALAD2	N-acetylated alpha-linked acidic dipeptidase 2	GCP3|GCPIII|GPCIII	protein-coding	ENSG00000077616
101954278	0.00462	0.000489	0.469	3.48669	1.63426	36.64	RNU6-8	RNA, U6 small nuclear 8	U6-8	snRNA	ENSG00000202337
151393	8.76e-06	3.45e-07	0.32	5.09715	1.6333	139.02	RMDN2	regulator of microtubule dynamics 2	BLOCK18|FAM82A|FAM82A1|PRO34163|PYST9371|RMD-2|RMD2|RMD4	protein-coding	ENSG00000115841
107985726	0.181	0.0594	0.865	1.88503	1.6305	9.38	LOC107985726	replaced by ID 64754
107986350	6.19e-06	2.32e-07	0.315	5.17179	1.62903	605.1	LOC107986350	uncharacterized LOC107986350		ncRNA
55959	5.78e-12	7.04e-14	0.218	7.48719	1.62879	1944.63	SULF2	sulfatase 2	HSULF-2	protein-coding	ENSG00000196562
101927756	0.0112	0.00145	0.511	3.18492	1.62876	33.37	LOC101927756	uncharacterized LOC101927756		ncRNA
100422909	NA	0.189	1.239	1.31429	1.62842	5	MIR4295	microRNA 4295		ncRNA	ENSG00000264763
9148	0.0101	0.00127	0.505	3.22199	1.62805	30.72	NEURL1	neuralized E3 ubiquitin protein ligase 1	NEUR1|NEURL|RNF67|bA416N2.1|neu|neu-1	protein-coding	ENSG00000107954
3746	NA	0.087	0.951	1.71128	1.6267	7.88	KCNC1	potassium voltage-gated channel subfamily C member 1	EPM7|KV3.1|KV4|NGK2	protein-coding	ENSG00000129159
157638	0.0236	0.00374	0.561	2.89924	1.62651	24.1	LRATD2	LRAT domain containing 2	BCMP101|FAM84B|NSE2	protein-coding	ENSG00000168672
109623486	0.0627	0.0135	0.658	2.47066	1.62605	15.98	SNORD153	small nucleolar RNA, C/D box 153		snoRNA
56	0.0182	0.00271	0.542	2.99884	1.62537	28.15	ACRV1	acrosomal vesicle protein 1	D11S4365|SP-10|SPACA2	protein-coding	ENSG00000134940
105375979	8.57e-05	4.52e-06	0.354	4.5859	1.62532	86.2	LOC105375979	uncharacterized LOC105375979		ncRNA
83700	1.4e-07	3.39e-09	0.275	5.91136	1.62486	168.68	JAM3	junctional adhesion molecule 3	JAM-2|JAM-3|JAM-C|JAMC	protein-coding	ENSG00000166086
102724851	0.0148	0.00206	0.526	3.08095	1.62042	30.21	LOC102724851	uncharacterized LOC102724851		ncRNA
100419170	2.89e-07	7.62e-09	0.28	5.77672	1.61693	262.17	LOC100419170	toll like receptor 2 pseudogene		pseudo	ENSG00000290441
100506195	0.000537	3.75e-05	0.392	4.12207	1.61497	73.18	LARGE-AS1	LARGE antisense RNA 1		ncRNA	ENSG00000224973
110599565	0.0949	0.0239	0.714	2.25916	1.61318	13.37	UC.134	long non-coding RNA uc.134		ncRNA
100500904	0.123	0.0343	0.762	2.11646	1.61298	11.96	MIR3942	microRNA 3942		ncRNA	ENSG00000265102
101928716	0.00659	0.000758	0.479	3.3677	1.61266	42.98	SUGCT-AS1	SUGCT antisense RNA 1		ncRNA	ENSG00000203446
5555	0.00126	0.000103	0.415	3.88264	1.61233	81.14	PRH2	proline rich protein HaeIII subfamily 2	PRP-1/PRP-2|Pr|pr1/Pr2	protein-coding	ENSG00000134551
23288	0.000174	1.01e-05	0.365	4.41459	1.61094	83.23	IQCE	IQ motif containing E	1700028P05Rik|PAPA7	protein-coding	ENSG00000106012
29800	0.0957	0.0242	0.715	2.25402	1.61077	14.78	ZDHHC1	zinc finger DHHC-type containing 1	C16orf1|DHHC-1|HSU90653|ZNF377	protein-coding	ENSG00000159714
6696	7.85e-08	1.82e-09	0.268	6.01351	1.61042	5668	SPP1	secreted phosphoprotein 1	BNSP|BSPI|ETA-1|OPN	protein-coding	ENSG00000118785
81491	0.188	0.0625	0.863	1.86287	1.6085	9.23	GPR63	G protein-coupled receptor 63	PSP24(beta)|PSP24B	protein-coding	ENSG00000112218
26289	0.0455	0.00878	0.613	2.62048	1.6067	20.96	AK5	adenylate kinase 5	AK6	protein-coding	ENSG00000154027
107986355	0.0334	0.0058	0.581	2.7591	1.60358	22.14	LOC107986355	uncharacterized LOC107986355		ncRNA
199221	0.0087	0.00106	0.49	3.2751	1.60325	32.38	DZIP1L	DAZ interacting zinc finger protein 1 like	DZIP2|PKD5	protein-coding	ENSG00000158163
341883	0.0353	0.00625	0.586	2.73428	1.60283	20.69	LRRC9	leucine rich repeat containing 9		protein-coding	ENSG00000131951
55329	0.0898	0.0221	0.698	2.28935	1.59895	16.11	MNS1	meiosis specific nuclear structural 1	HTX9|SPATA40	protein-coding	ENSG00000138587
287	2.43e-06	8.28e-08	0.298	5.36101	1.5983	433.22	ANK2	ankyrin 2	ANK-2|CFAP87|FAP87|LQT4|brank-2	protein-coding	ENSG00000145362
100500878	0.000562	3.95e-05	0.389	4.11014	1.59799	72.56	MIR3679	microRNA 3679	mir-3679	ncRNA	ENSG00000263813
124460	0.0166	0.00241	0.526	3.03423	1.59715	26.74	SNX20	sorting nexin 20	SLIC1	protein-coding	ENSG00000167208
415117	0.00882	0.00107	0.487	3.27056	1.59386	41.08	STX19	syntaxin 19		protein-coding	ENSG00000178750
105369507	0.000255	1.57e-05	0.369	4.31815	1.5931	109.56	CADM1-AS1	CADM1 antisense RNA 1		ncRNA	ENSG00000256315
692227	0.0859	0.0208	0.689	2.31191	1.59277	16.65	SNORD104	small nucleolar RNA, C/D box 104	U104	snoRNA	ENSG00000199753
729683	NA	0.111	0.998	1.59508	1.59255	6.52	LOC729683	uncharacterized LOC729683		ncRNA
8515	4.65e-05	2.31e-06	0.337	4.72465	1.59199	93.22	ITGA10	integrin subunit alpha 10	PRO827	protein-coding	ENSG00000143127
107984236	0.209	0.0729	0.887	1.79353	1.59126	8.75	LOC107984236	uncharacterized LOC107984236		ncRNA	ENSG00000289989
342346	0.0385	0.007	0.59	2.69669	1.59079	28.84	C16orf96	chromosome 16 open reading frame 96		protein-coding	ENSG00000205832
486	1.02e-08	2.01e-10	0.25	6.36023	1.58845	465.69	FXYD2	FXYD domain containing ion transport regulator 2	ATP1G1|HOMG2	protein-coding	ENSG00000137731
254263	0.0389	0.0071	0.59	2.69195	1.58745	21.31	CNIH2	cornichon family AMPA receptor auxiliary protein 2	CNIH-2|Cnil	protein-coding	ENSG00000174871
105370757	NA	0.0923	0.943	1.68314	1.58722	7.93	SCG5-AS1	SCG5 antisense RNA 1		ncRNA	ENSG00000241818
91752	0.000148	8.32e-06	0.356	4.45666	1.58534	142.33	ZNF804A	zinc finger protein 804A	C2orf10	protein-coding	ENSG00000170396
101928168	NA	0.0934	0.945	1.67794	1.58507	7.52	LOC101928168	uncharacterized LOC101928168		ncRNA	ENSG00000285412
112268434	0.00291	0.000278	0.436	3.63488	1.58476	44.03	LOC112268434
254099	0.00268	0.000253	0.431	3.65928	1.57794	50.47	LINC01342	long intergenic non-protein coding RNA 1342		ncRNA	ENSG00000223823
100533181	1.52e-08	3.14e-10	0.251	6.29177	1.5774	461.3	FXYD6-FXYD2	FXYD6-FXYD2 readthrough	FXYD6	protein-coding	ENSG00000255245
2668	9.06e-13	9.99e-15	0.204	7.73937	1.57553	1074.89	GDNF	glial cell derived neurotrophic factor	ATF|ATF1|ATF2|HFB1-GDNF|HSCR3	protein-coding	ENSG00000168621
56667	0.00583	0.000651	0.462	3.40953	1.57525	39.08	MUC13	mucin 13, cell surface associated	DRCC1|MUC-13	protein-coding	ENSG00000173702
161582	NA	0.123	1.021	1.54223	1.57465	6.27	DNAAF4	dynein axonemal assembly factor 4	CILD25|DYX1|DYX1C1|DYXC1|EKN1|RD	protein-coding	ENSG00000256061
111064646	0.137	0.0395	0.764	2.05885	1.57355	11.67	TPM1-AS	TPM1 antisense RNA	TPM1-AS1	ncRNA
101929452	0.0147	0.00204	0.51	3.08373	1.57309	33	LOC101929452	uncharacterized LOC101929452		ncRNA	ENSG00000223884
10158	0.115	0.0312	0.73	2.15467	1.57271	13.27	PDZK1IP1	PDZK1 interacting protein 1	DD96|MAP17|SPAP	protein-coding	ENSG00000162366
105371184	0.00527	0.000574	0.456	3.44347	1.56924	47.51	STUB1-DT	STUB1 divergent transcript	LA16c-313D11.9|LINC02867	pseudo	ENSG00000260394
100142659	0.0818	0.0195	0.671	2.33562	1.56745	16.69	CTAGE8	CTAGE family member 8	CTAGE4	protein-coding	ENSG00000289604
759	0.0112	0.00145	0.491	3.18539	1.56535	33.51	CA1	carbonic anhydrase 1	CA-I|CAB|Car1|HEL-S-11	protein-coding	ENSG00000133742
105372631	0.014	0.00192	0.503	3.10232	1.55981	33.01	LOC105372631	uncharacterized LOC105372631		ncRNA
107985192	0.0343	0.006	0.567	2.74789	1.55927	21.78	LOC107985192	uncharacterized LOC107985192		ncRNA
100847066	0.031	0.00527	0.559	2.78989	1.55861	22.76	MIR5692A1	microRNA 5692a-1		ncRNA	ENSG00000266318
337873	0.0172	0.00252	0.516	3.02052	1.5586	37.29	H2BC20P	H2B clustered histone 20, pseudogene	H2B/t|HIST2H2BC|HIST2H2BD|LETN	pseudo	ENSG00000261716
254773	0.0042	0.000436	0.443	3.51748	1.55822	39.95	LYG2	lysozyme g2	LYGA2|LYGH|LYSG2	protein-coding	ENSG00000185674
105376380	0.0626	0.0135	0.63	2.4716	1.55716	17.57	LOC105376380	uncharacterized LOC105376380		ncRNA	ENSG00000287566
10692	0.172	0.0551	0.811	1.91831	1.55664	10.58	RRH	retinal pigment epithelium-derived rhodopsin homolog		protein-coding	ENSG00000180245
121506	0.0316	0.00543	0.56	2.78057	1.55603	24.69	ERP27	endoplasmic reticulum protein 27	C12orf46|PDIA8	protein-coding	ENSG00000139055
92922	0.112	0.0301	0.717	2.16911	1.55498	14.53	CCDC102A	coiled-coil domain containing 102A		protein-coding	ENSG00000135736
163933	0.00399	0.000409	0.44	3.53432	1.55486	47.11	FAM43B	family with sequence similarity 43 member B		protein-coding	ENSG00000183114
103752586	0.177	0.0573	0.818	1.90069	1.55456	12.56	BIRC6-AS2	BIRC6 antisense RNA 2	linc-birc6|megamind	ncRNA	ENSG00000290864
105370638	0.2	0.0686	0.853	1.8212	1.55297	9.14	LOC105370638	uncharacterized LOC105370638		ncRNA
107986097	0.176	0.057	0.815	1.90308	1.55152	9.96	LOC107986097
4166	4.84e-05	2.4e-06	0.329	4.71614	1.55119	122.34	CHST6	carbohydrate sulfotransferase 6	C-GlcNAc6ST|GST4-beta|MCDC1|glcNAc6ST-5|gn6st-5|hCGn6ST	protein-coding	ENSG00000183196
10351	0.213	0.0753	0.872	1.77856	1.55105	8.95	ABCA8	ATP binding cassette subfamily A member 8		protein-coding	ENSG00000141338
388551	0.0872	0.0212	0.671	2.30429	1.54681	15.64	CEACAM16	CEA cell adhesion molecule 16, tectorial membrane component	CEAL2|DFNA4B|DFNB113	protein-coding	ENSG00000213892
29034	0.204	0.0704	0.854	1.80934	1.54592	8.92	CPS1-IT1	CPS1 intronic transcript 1	CPS1-IT|CPS1IT|CPS1IT1|PRO0132	ncRNA	ENSG00000280837
647121	1.84e-05	7.99e-07	0.313	4.93551	1.54436	144.9	EMBP1	embigin pseudogene 1		pseudo	ENSG00000291141
105376183	0.0677	0.015	0.635	2.43156	1.54415	19.46	LOC105376183	uncharacterized LOC105376183		ncRNA
4440	0.12	0.0332	0.725	2.1293	1.54291	12.85	MSI1	musashi RNA binding protein 1		protein-coding	ENSG00000135097
2016	0.00107	8.46e-05	0.392	3.93101	1.54135	53.8	EMX1	empty spiracles homeobox 1		protein-coding	ENSG00000135638
100507086	0.201	0.0688	0.847	1.81975	1.54074	9.69	DLG1-AS1	DLG1 antisense RNA 1		ncRNA	ENSG00000227375
25805	3.67e-11	4.86e-13	0.213	7.2291	1.53972	1289.38	BAMBI	BMP and activin membrane bound inhibitor	NMA	protein-coding	ENSG00000095739
148709	7.29e-05	3.78e-06	0.333	4.62317	1.53912	90.5	ACTG1P25	actin gamma 1 pseudogene 25	AGPG	pseudo	ENSG00000234996
105374986	0.00758	0.000894	0.463	3.322	1.53911	35.35	LOC105374986	uncharacterized LOC105374986		ncRNA
398	NA	0.132	1.02	1.5073	1.53761	6.49	ARHGDIG	Rho GDP dissociation inhibitor gamma	RHOGDI-3	protein-coding	ENSG00000242173
85389	0.0135	0.00182	0.493	3.11863	1.53599	31.57	SNORD14C	small nucleolar RNA, C/D box 14C		snoRNA	ENSG00000202252
105372643	0.0129	0.00172	0.489	3.13517	1.53444	35.73	LOC105372643	uncharacterized LOC105372643		ncRNA
280655	0.00985	0.00123	0.474	3.23259	1.53312	33.28	IGBP1P1	immunoglobulin (CD79A) binding protein 1 pseudogene 1	C14orf19	pseudo
144501	0.149	0.045	0.764	2.00491	1.53253	11.43	KRT80	keratin 80	KB20	protein-coding	ENSG00000167767
2232	1.88e-06	6.2e-08	0.282	5.41305	1.52801	1067.88	FDXR	ferredoxin reductase	ADR|ADXR|ANOA	protein-coding	ENSG00000161513
107986347	0.0116	0.0015	0.48	3.17416	1.52382	55.35	LOC107986347	uncharacterized LOC107986347		ncRNA
1346	NA	0.138	1.028	1.48167	1.52293	6.08	COX7A1	cytochrome c oxidase subunit 7A1	COX7A|COX7AH|COX7AM	protein-coding	ENSG00000161281
10608	3.25e-05	1.52e-06	0.317	4.80857	1.52222	760.33	MXD4	MAX dimerization protein 4	MAD4|MST149|MSTP149|bHLHc12	protein-coding	ENSG00000123933
1468	6.74e-08	1.53e-09	0.252	6.04076	1.52196	2438.19	SLC25A10	solute carrier family 25 member 10	DIC|MTDPS19	protein-coding	ENSG00000183048
1800	7.71e-08	1.78e-09	0.253	6.01711	1.5215	1040.08	DPEP1	dipeptidase 1	MBD1|MDP|RDP	protein-coding	ENSG00000015413
112268009	2.4e-05	1.09e-06	0.312	4.87542	1.52145	534.72	LOC112268009	uncharacterized LOC112268009		ncRNA
109864280	0.0133	0.00179	0.487	3.12282	1.52	32.01	RNA18SN2	RNA, 18S ribosomal N2		rRNA
55304	3.69e-08	8.07e-10	0.247	6.14352	1.5199	666.35	SPTLC3	serine palmitoyltransferase long chain base subunit 3	C20orf38|LCB 3|LCB2B|LCB3|SPT 3|SPT3|SPTLC2L|dJ718P11|dJ718P11.1|hLCB2b	protein-coding	ENSG00000172296
7103	0.0154	0.00218	0.495	3.06451	1.51811	29.84	TSPAN8	tetraspanin 8	CO-029|TM4SF3	protein-coding	ENSG00000127324
100505536	NA	0.107	0.942	1.61109	1.51791	7.42	ISM1-AS1	ISM1 antisense RNA 1		ncRNA
1069	9.78e-08	2.3e-09	0.254	5.97538	1.5164	265.92	CETN2	centrin 2	CALT|CEN2	protein-coding	ENSG00000147400
4878	0.1	0.0259	0.68	2.2279	1.51541	15.79	NPPA	natriuretic peptide A	ANF|ANP|ATFB6|ATRST2|CDD|CDD-ANF|CDP|PND	protein-coding	ENSG00000175206
100616482	0.0672	0.0149	0.622	2.43525	1.515	17.54	MIR4685	microRNA 4685		ncRNA	ENSG00000264610
54829	0.000294	1.85e-05	0.353	4.28253	1.51218	95.34	ASPN	asporin	OS3|PLAP-1|PLAP1|SLRR1C	protein-coding	ENSG00000106819
7755	0.00724	0.000845	0.453	3.33769	1.51196	99.83	ZNF205	zinc finger protein 205	RhitH|ZNF210|Zfp13	protein-coding	ENSG00000122386
4148	5.79e-11	7.96e-13	0.211	7.16189	1.51167	2780.16	MATN3	matrilin 3	DIPOA|EDM5|HOA|OADIP|OS2|SEMDBCD	protein-coding	ENSG00000132031
107984128	NA	0.166	1.091	1.38375	1.50908	6.23	LOC107984128	uncharacterized LOC107984128		ncRNA
105369525	0.0884	0.0216	0.657	2.29687	1.50878	16.89	NECTIN1-AS1	NECTIN1 antisense RNA 1		ncRNA	ENSG00000255247
11117	0.00121	9.76e-05	0.387	3.89651	1.50728	198.87	EMILIN1	elastin microfibril interfacer 1	EMI|EMILIN|HMN10|gp115	protein-coding	ENSG00000138080
110806308	4.93e-05	2.46e-06	0.32	4.71173	1.50617	192.23	GPC3-AS1	GPC3 antisense RNA 1		ncRNA	ENSG00000286096
101928834	0.00301	0.000291	0.416	3.62309	1.50554	80.91	LOC101928834	uncharacterized LOC101928834		ncRNA	ENSG00000233968
105379857	NA	0.101	0.918	1.63872	1.50456	7.74	LOC105379857	replaced by ID 642819
90668	0.0397	0.0073	0.561	2.68286	1.50445	22.26	CARMIL3	capping protein regulator and myosin 1 linker 3	C14orf121|LRRC16B|crml-1	protein-coding	ENSG00000186648
677793	NA	0.167	1.089	1.38168	1.5044	5.8	SNORA2A	small nucleolar RNA, H/ACA box 2A	ACA2A	snoRNA	ENSG00000206612
9911	0.119	0.0327	0.704	2.13631	1.50314	14.3	TMCC2	transmembrane and coiled-coil domain family 2	HUCEP11	protein-coding	ENSG00000133069
25806	0.0216	0.00335	0.512	2.93347	1.50309	27.87	VAX2	ventral anterior homeobox 2	DRES93	protein-coding	ENSG00000116035
25946	0.00636	0.000725	0.445	3.37998	1.50292	40.79	ZNF385A	zinc finger protein 385A	HZF|RZF|ZFP385|ZNF385	protein-coding	ENSG00000161642
105373944	NA	0.102	0.918	1.63737	1.50285	7.73	LOC105373944	replaced by ID 2637
377841	0.076	0.0175	0.633	2.37536	1.50263	17.21	ENTPD8	ectonucleoside triphosphate diphosphohydrolase 8	E-NTPDase|GLSR2492|NTPDase-8|UNQ2492	protein-coding	ENSG00000188833
101929591	9.07e-07	2.72e-08	0.27	5.55836	1.50249	420.58	KIZ-AS1	KIZ antisense RNA 1		ncRNA	ENSG00000232712
3315	2.04e-06	6.83e-08	0.278	5.39551	1.49899	751.01	HSPB1	heat shock protein family B (small) member 1	CMT2F|HEL-S-102|HMN2B|HS.76067|HSP27|HSP28|Hsp25|SRP27	protein-coding	ENSG00000106211
4058	0.197	0.067	0.818	1.83151	1.49739	10.01	LTK	leukocyte receptor tyrosine kinase	TYK1	protein-coding	ENSG00000062524
340307	NA	0.113	0.945	1.58375	1.49736	7.53	CTAGE6	CTAGE family member 6	CTAGE6P	protein-coding	ENSG00000271321
105375500	0.0538	0.011	0.589	2.5415	1.49719	24.08	LOC105375500	uncharacterized LOC105375500		ncRNA
57089	2.43e-09	4.32e-11	0.227	6.5928	1.49658	2220.23	ENTPD7	ectonucleoside triphosphate diphosphohydrolase 7	LALP1	protein-coding	ENSG00000198018
201516	0.000459	3.12e-05	0.359	4.16435	1.49544	94.68	ZSCAN4	zinc finger and SCAN domain containing 4	ZNF494	protein-coding	ENSG00000180532
102723381	0.0808	0.0192	0.638	2.34234	1.49431	17.33	LOC102723381	uncharacterized LOC102723381		ncRNA
113839522	0.0154	0.00218	0.487	3.06478	1.49379	43.1	MIR6529	microRNA 6529		ncRNA
29850	NA	0.114	0.943	1.58062	1.49066	7.67	TRPM5	transient receptor potential cation channel subfamily M member 5	LTRPC5|MTR1	protein-coding	ENSG00000070985
6508	0.168	0.0531	0.771	1.93378	1.4902	11.13	SLC4A3	solute carrier family 4 member 3	AE3|CAE3/BAE3|SLC2C	protein-coding	ENSG00000114923
387707	0.00015	8.46e-06	0.334	4.45331	1.48885	128.6	CC2D2B	coiled-coil and C2 domain containing 2B	C10orf130|C10orf131	protein-coding	ENSG00000188649
104326055	0.169	0.0535	0.77	1.93073	1.48589	377.73	APOA1-AS	APOA1 antisense RNA		ncRNA	ENSG00000235910
1576	NA	0.149	1.03	1.44233	1.48567	6.13	CYP3A4	cytochrome P450 family 3 subfamily A member 4	CP33|CP34|CYP3A|CYP3A3|CYPIIIA3|CYPIIIA4|HLP|NF-25|P450C3|P450PCN1|VDDR3	protein-coding	ENSG00000160868
115019	4.83e-07	1.36e-08	0.261	5.67814	1.47933	611.81	SLC26A9	solute carrier family 26 member 9		protein-coding	ENSG00000174502
109729182	0.153	0.0467	0.744	1.98887	1.47922	12.2	DM1-AS	DM1 locus antisense RNA		ncRNA	ENSG00000267395
10199	9.85e-09	1.95e-10	0.232	6.36547	1.47911	1040.74	MPHOSPH10	M-phase phosphoprotein 10	CT90|MPP10|MPP10P|PPP1R106	protein-coding	ENSG00000124383
84168	3.36e-09	6.18e-11	0.226	6.53929	1.47902	992.4	ANTXR1	ANTXR cell adhesion molecule 1	ATR|GAPO|TEM8	protein-coding	ENSG00000169604
105371843	0.266	0.104	0.909	1.62514	1.47772	8.96	LOC105371843	uncharacterized LOC105371843		ncRNA
56901	0.219	0.0781	0.837	1.7617	1.47458	255.08	NDUFA4L2	NDUFA4 mitochondrial complex associated like 2	COXFA4L2|MISTRH|NUOMS	protein-coding	ENSG00000185633
105378570	0.134	0.0385	0.713	2.06915	1.47454	13.32	LOC105378570
2222	1.5e-07	3.66e-09	0.25	5.89865	1.47388	2339.28	FDFT1	farnesyl-diphosphate farnesyltransferase 1	DGPT|ERG9|SQS|SQSD|SS	protein-coding	ENSG00000079459
63922	0.000819	6.17e-05	0.367	4.00612	1.47158	183.1	CHTF18	chromosome transmission fidelity factor 18	C16orf41|C321D2.2|C321D2.3|C321D2.4|CHL12|Ctf18|RUVBL	protein-coding	ENSG00000127586
6275	0.000231	1.41e-05	0.338	4.3429	1.46605	89.35	S100A4	S100 calcium binding protein A4	18A2|42A|CAPL|FSP1|MTS1|P9KA|PEL98	protein-coding	ENSG00000196154
339983	9.16e-06	3.63e-07	0.288	5.08724	1.46496	428.61	NAT8L	N-acetyltransferase 8 like	CML3|NACED|NAT8-LIKE	protein-coding	ENSG00000185818
4744	0.255	0.0973	0.882	1.65792	1.46293	9.08	NEFH	neurofilament heavy chain	CMT2CC|NFH	protein-coding	ENSG00000100285
105376240	0.0154	0.00217	0.477	3.06537	1.46216	35.49	LOC105376240	uncharacterized LOC105376240		ncRNA
105372178	0.00102	8.03e-05	0.37	3.94345	1.46097	108.22	LOC105372178
105369885	0.295	0.121	0.942	1.54921	1.45887	9.01	LOC105369885	uncharacterized LOC105369885		ncRNA
619279	2.55e-08	5.47e-10	0.235	6.20513	1.4574	2484.61	ZNF704	zinc finger protein 704	Gig1	protein-coding	ENSG00000164684
254295	1.6e-06	5.15e-08	0.268	5.44603	1.45696	201.04	PHYHD1	phytanoyl-CoA dioxygenase domain containing 1		protein-coding	ENSG00000175287
55013	2.87e-07	7.52e-09	0.252	5.77878	1.45673	237.92	MCUB	mitochondrial calcium uniporter dominant negative subunit beta	CCDC109B	protein-coding	ENSG00000005059
26266	2.04e-05	9.03e-07	0.296	4.91168	1.45631	147.44	SLC13A4	solute carrier family 13 member 4	NAS2|SUT-1|SUT1	protein-coding	ENSG00000164707
111188157	0.0054	0.000593	0.424	3.43502	1.45608	45.04	LYNX1-SLURP2	LYNX1-SLURP2 readthrough		protein-coding	ENSG00000284505
100506134	0.00628	0.000712	0.43	3.38479	1.45524	46.48	TTC21B-AS1	TTC21B antisense RNA 1		ncRNA
285489	0.143	0.0424	0.716	2.02944	1.45377	17.17	DOK7	docking protein 7	C4orf25|CMS10|CMS1B|FADS3	protein-coding	ENSG00000175920
23619	8.63e-08	2e-09	0.242	5.99764	1.4507	996.14	ZIM2	zinc finger imprinted 2	ZNF656	protein-coding	ENSG00000269699
162655	7.46e-06	2.85e-07	0.282	5.13343	1.44928	216.74	ZNF519	zinc finger protein 519	HsT2362	protein-coding	ENSG00000175322
105373210	0.123	0.0343	0.684	2.11691	1.44857	15.01	LOC105373210	uncharacterized LOC105373210		ncRNA
8969	0.00209	0.000189	0.388	3.73374	1.44785	192.41	H2AC11	H2A clustered histone 11	H2A.1b|H2A/p|H2AC13|H2AC15|H2AC16|H2AC17|H2AFP|H2AG|HIST1H2AG|pH2A/f	protein-coding	ENSG00000196787
107984315	0.000163	9.35e-06	0.327	4.43166	1.44734	162.36	LOC107984315	uncharacterized LOC107984315		ncRNA
6906	3.82e-11	5.09e-13	0.2	7.22297	1.44665	5577.84	SERPINA7	serpin family A member 7	TBG|TBGQTL	protein-coding	ENSG00000123561
285533	0.0767	0.0178	0.61	2.37056	1.44549	20.64	RNF175	ring finger protein 175		protein-coding	ENSG00000145428
7849	5.78e-05	2.93e-06	0.309	4.6758	1.44525	131.9	PAX8	paired box 8	PAX-8	protein-coding	ENSG00000125618
4867	0.153	0.0465	0.726	1.99121	1.44493	13.31	NPHP1	nephrocystin 1	JBTS4|NPH1|SLSN1	protein-coding	ENSG00000144061
126520	0.00692	0.000803	0.431	3.35173	1.44391	52.47	PLK5	polo like kinase 5 (inactive)	PLK-5|PLK5P|SgK384ps	protein-coding	ENSG00000185988
64122	9.31e-06	3.71e-07	0.284	5.08339	1.44294	956.25	FN3K	fructosamine 3 kinase		protein-coding	ENSG00000167363
420	2.81e-06	9.63e-08	0.27	5.33352	1.44259	225.63	ART4	ADP-ribosyltransferase 4 (inactive) (Dombrock blood group)	ARTC4|CD297|DO|DO/ART4|DOK1	protein-coding	ENSG00000111339
105373265	NA	0.147	0.993	1.45038	1.44042	7.91	LOC105373265	uncharacterized LOC105373265		ncRNA
107984960	0.00161	0.000137	0.377	3.81342	1.4373	59.89	LOC107984960	uncharacterized LOC107984960		ncRNA
56109	0.186	0.0614	0.766	1.87033	1.43255	12.13	PCDHGA6	protocadherin gamma subfamily A, 6	PCDH-GAMMA-A6	protein-coding	ENSG00000253731
5157	3.76e-05	1.8e-06	0.3	4.77499	1.43121	161.3	PDGFRL	platelet derived growth factor receptor like	PDGRL|PRLTS	protein-coding	ENSG00000104213
54939	6.44e-08	1.45e-09	0.236	6.04958	1.43016	517.1	COMMD4	COMM domain containing 4		protein-coding	ENSG00000140365
102466103	0.13	0.0372	0.686	2.08358	1.43009	15.9	MIR6075	microRNA 6075	hsa-mir-6075	ncRNA	ENSG00000273742
100861519	0.0582	0.0122	0.571	2.50551	1.43002	21.17	GDNF-AS1	GDNF antisense RNA 1	GDNFOS	ncRNA
107985599	0.00154	0.00013	0.373	3.82734	1.42704	65.26	LOC107985599
105374297	0.176	0.0568	0.747	1.90516	1.424	11.66	LOC105374297	uncharacterized LOC105374297		ncRNA
2571	0.227	0.0818	0.818	1.7405	1.42315	12.12	GAD1	glutamate decarboxylase 1	CPSQ1|DEE89|GAD|SCP	protein-coding	ENSG00000128683
646851	0.0231	0.00365	0.489	2.90695	1.42285	30	FAM227A	family with sequence similarity 227 member A		protein-coding	ENSG00000184949
105370000	0.00102	8e-05	0.361	3.94432	1.42256	66.15	TBX3-AS1	TBX3 antisense RNA 1		ncRNA
107986356	0.0121	0.00159	0.45	3.15806	1.42217	40.35	LOC107986356	replaced by ID 105379623
101927069	0.00432	0.00045	0.405	3.5087	1.42168	65.6	LOC101927069	uncharacterized LOC101927069		ncRNA
107984114	0.226	0.0815	0.816	1.7421	1.42099	9.79	MIR583HG	MIR583 host gene		ncRNA
55653	0.00296	0.000285	0.391	3.6286	1.41948	59.47	BCAS4	breast carcinoma amplified sequence 4	CNOL	protein-coding	ENSG00000124243
6344	2.88e-05	1.33e-06	0.293	4.83463	1.41839	163.21	SCTR	secretin receptor	SR	protein-coding	ENSG00000080293
149461	4.96e-05	2.48e-06	0.301	4.71006	1.41812	207.22	CLDN19	claudin 19	HOMG5	protein-coding	ENSG00000164007
105373793	0.232	0.0845	0.822	1.72496	1.41762	10.14	LOC105373793	uncharacterized LOC105373793		ncRNA
7617	0.0135	0.00182	0.454	3.11755	1.41666	36.72	ZNF66	zinc finger protein 66	ZNF66P	protein-coding	ENSG00000160229
105378044	0.0456	0.00883	0.541	2.61852	1.4159	28.22	LOC105378044	uncharacterized LOC105378044		ncRNA	ENSG00000226249
441666	7e-06	2.65e-07	0.275	5.14684	1.41504	267.18	LOC441666	zinc finger protein 91 pseudogene		pseudo	ENSG00000291065
64856	0.000114	6.16e-06	0.313	4.5209	1.41465	1678.12	VWA1	von Willebrand factor A domain containing 1	HMNMYO|WARP	protein-coding	ENSG00000179403
79858	0.00328	0.000321	0.393	3.59754	1.41412	62.18	NEK11	NIMA related kinase 11		protein-coding	ENSG00000114670
23322	1.82e-06	5.98e-08	0.261	5.41928	1.41387	371.56	RPGRIP1L	RPGRIP1 like	COACH3|CORS3|FTM|JBTS7|MKS5|NPHP8|PPP1R134	protein-coding	ENSG00000103494
355	1.16e-05	4.76e-07	0.281	5.03563	1.41378	927.07	FAS	Fas cell surface death receptor	ALPS1A|APO-1|APT1|CD95|FAS1|FASTM|TNFRSF6	protein-coding	ENSG00000026103
100423012	0.295	0.121	0.912	1.55044	1.41375	9.21	MIR3177	microRNA 3177	mir-3177	ncRNA	ENSG00000265820
107986428	0.0522	0.0106	0.553	2.55593	1.41237	27.74	LOC107986428	uncharacterized LOC107986428		ncRNA
163071	2.38e-09	4.2e-11	0.214	6.59686	1.41229	597.94	ZNF114	zinc finger protein 114		protein-coding	ENSG00000178150
57661	2.72e-06	9.31e-08	0.264	5.33975	1.41157	518.44	PHRF1	PHD and ring finger domains 1	PPP1R125|RNF221	protein-coding	ENSG00000070047
105374478	0.294	0.12	0.908	1.5537	1.4103	8.78	LOC105374478
50840	0.00579	0.000646	0.413	3.41165	1.41003	65.97	TAS2R14	taste 2 receptor member 14	T2R14|TRB1	protein-coding	ENSG00000212127
101926944	NA	0.166	1.018	1.38395	1.40883	6.6	LOC101926944	uncharacterized LOC101926944		ncRNA
727684	9e-07	2.7e-08	0.253	5.56012	1.40792	219.51	TMEM51-AS2	TMEM51 antisense RNA 2	C1orf195	ncRNA
8404	0.238	0.0883	0.825	1.70466	1.40668	10.28	SPARCL1	SPARC like 1	MAST 9|MAST9|PIG33|SC1	protein-coding	ENSG00000152583
100128505	0.00556	0.000614	0.41	3.42519	1.4058	53.01	ASTN2-AS1	ASTN2 antisense RNA 1		ncRNA	ENSG00000229105
79038	7.47e-06	2.85e-07	0.274	5.13298	1.40544	169.43	ZFYVE21	zinc finger FYVE-type containing 21	HCVP7TP1|ZF21	protein-coding	ENSG00000100711
5992	NA	0.139	0.949	1.48023	1.40509	7.32	RFX4	regulatory factor X4	NYD-SP10	protein-coding	ENSG00000111783
105369457	0.337	0.148	0.971	1.44496	1.40369	8.72	LOC105369457	uncharacterized LOC105369457		ncRNA
145773	0.0256	0.00414	0.489	2.86726	1.40313	30.18	FAM81A	family with sequence similarity 81 member A		protein-coding	ENSG00000157470
107987174	0.218	0.0772	0.792	1.76728	1.39974	10.8	LOC107987174
348093	1.52e-08	3.12e-10	0.222	6.29266	1.39918	758.38	RBPMS2	RNA binding protein, mRNA processing factor 2		protein-coding	ENSG00000166831
100506555	0.248	0.0938	0.835	1.67546	1.39899	9.7	NECTIN3-AS1	NECTIN3 antisense RNA 1	PVRL3-AS1	ncRNA
4147	0.0305	0.00517	0.5	2.79628	1.39835	28.81	MATN2	matrilin 2		protein-coding	ENSG00000132561
109864271	0.227	0.0822	0.804	1.7382	1.39833	5359.26	RNA45SN4	RNA, 45S pre-ribosomal N4	RNA45S5	rRNA
101927673	0.0236	0.00375	0.482	2.89837	1.39677	33.09	LOC101927673
1307	0.000339	2.2e-05	0.329	4.24371	1.39663	94.8	COL16A1	collagen type XVI alpha 1 chain	447AA|FP1572	protein-coding	ENSG00000084636
9340	0.243	0.0907	0.825	1.69159	1.39608	9.85	GLP2R	glucagon like peptide 2 receptor		protein-coding	ENSG00000065325
1237	NA	0.173	1.024	1.36325	1.39587	6.01	CCR8	C-C motif chemokine receptor 8	CC-CKR-8|CCR-8|CDw198|CKRL1|CMKBR8|CMKBRL2|CY6|GPRCY6|TER1	protein-coding	ENSG00000179934
100132781	0.18	0.0588	0.738	1.88952	1.39361	13.34	LOC100132781	cyclin Y like 1 pseudogene		pseudo
105376272	0.126	0.0355	0.662	2.10242	1.39264	19.87	LOC105376272	uncharacterized LOC105376272		ncRNA
107986762	0.000217	1.31e-05	0.319	4.35865	1.39189	181.55	LOC107986762
105372824	0.0191	0.00288	0.467	2.97997	1.39066	33.62	LOC105372824	uncharacterized LOC105372824		ncRNA
112268253	0.185	0.0612	0.743	1.87226	1.39025	11.81	LOC112268253	replaced by ID 3337
3978	1.69e-06	5.47e-08	0.256	5.43527	1.38964	521.26	LIG1	DNA ligase 1	IMD96|LIGI|hLig1	protein-coding	ENSG00000105486
2245	0.0136	0.00185	0.445	3.11387	1.38474	44.14	FGD1	FYVE, RhoGEF and PH domain containing 1	AAS|FGDY|MRXS16|ZFYVE3	protein-coding	ENSG00000102302
85235	0.0156	0.00221	0.452	3.06109	1.3835	53.31	H2AC12	H2A clustered histone 12	H2A/S|H2AFALii|H2AH|HIST1H2AH|dJ86C11.1	protein-coding	ENSG00000274997
138162	0.00763	0.000902	0.417	3.31951	1.38314	44.37	PIERCE1	piercer of microtubule wall 1	C9orf116|RbEST47	protein-coding	ENSG00000160345
105369322	0.148	0.0443	0.687	2.01147	1.38187	13.74	LOC105369322	uncharacterized LOC105369322		ncRNA
105374524	0.0521	0.0106	0.54	2.55703	1.38038	26.38	LOC105374524	uncharacterized LOC105374524		ncRNA	ENSG00000248837
152	3.91e-05	1.88e-06	0.289	4.76593	1.3789	784.62	ADRA2C	adrenoceptor alpha 2C	ADRA2L2|ADRA2RL2|ADRARL2|ALPHA2CAR	protein-coding	ENSG00000184160
388389	NA	0.149	0.955	1.44248	1.37798	6.85	CCDC103	coiled-coil domain containing 103	CILD17|PR46b|SMH	protein-coding	ENSG00000167131
85391	0.0618	0.0132	0.556	2.478	1.37778	22.41	SNORD14E	small nucleolar RNA, C/D box 14E		snoRNA	ENSG00000200879
81610	6.4e-09	1.24e-10	0.214	6.4343	1.37663	2203.85	FAM83D	family with sequence similarity 83 member D	C20orf129|CHICA|dJ616B8.3	protein-coding	ENSG00000101447
6459	0.00201	0.00018	0.367	3.74559	1.37427	67.18	SH3GL1P2	SH3 domain containing GRB2 like 1, endophilin A2 pseudogene 2	CNSA-P2|SH3GLP2	pseudo
105375386	0.194	0.0656	0.746	1.84132	1.37363	12.24	LOC105375386	uncharacterized LOC105375386		ncRNA
51172	4.18e-07	1.15e-08	0.241	5.7063	1.3735	645.21	NAGPA	N-acetylglucosamine-1-phosphodiester alpha-N-acetylglucosaminidase	APAA|UCE	protein-coding	ENSG00000103174
100507091	0.0635	0.0138	0.557	2.46343	1.37254	24.67	PITPNM2-AS1	PITPNM2 antisense RNA 1		ncRNA	ENSG00000251497
105372539	0.0101	0.00127	0.426	3.2222	1.3723	60.64	LOC105372539
105378326	0.0138	0.00189	0.442	3.10716	1.37201	47.14	LOC105378326
112268457	0.00689	0.000797	0.409	3.3538	1.37193	67.65	LOC112268457
9468	2.28e-08	4.83e-10	0.22	6.22439	1.37152	564.66	PCYT1B	phosphate cytidylyltransferase 1B, choline	CCTB|CTB	protein-coding	ENSG00000102230
107985769	0.147	0.0441	0.681	2.01323	1.37123	13.85	LOC107985769	uncharacterized LOC107985769		ncRNA
55256	6.41e-10	1e-11	0.201	6.80583	1.37008	1569	ADI1	acireductone dioxygenase 1	APL1|ARD|ARD'|Fe-ARD|HMFT1638|MTCBP1|Ni-ARD|SIPL|mtnD	protein-coding	ENSG00000182551
56128	0.16	0.0496	0.697	1.96374	1.36947	13.67	PCDHB8	protocadherin beta 8	PCDH-BETA8|PCDH3I	protein-coding	ENSG00000120322
29903	0.00199	0.000178	0.365	3.74881	1.36937	121.7	CCDC106	coiled-coil domain containing 106	HSU79303|ZNF581	protein-coding	ENSG00000173581
114991	0.0749	0.0172	0.575	2.3827	1.36935	22.76	ZNF618	zinc finger protein 618	FP13169|NEDD10	protein-coding	ENSG00000157657
4597	0.00133	0.000109	0.354	3.86866	1.3693	185.68	MVD	mevalonate diphosphate decarboxylase	FP17780|MDDase|MPD|POROK7	protein-coding	ENSG00000167508
8538	NA	0.156	0.964	1.42016	1.36919	7.03	BARX2	BARX homeobox 2		protein-coding	ENSG00000043039
100129961	0.0645	0.0141	0.557	2.45581	1.36889	22.09	CCNT2-AS1	CCNT2 antisense RNA 1		ncRNA
79006	0.000738	5.47e-05	0.339	4.03474	1.36877	136.51	METRN	meteorin, glial cell differentiation regulator	C16orf23|c380A1.2	protein-coding	ENSG00000103260
4969	0.000213	1.28e-05	0.314	4.36286	1.36872	138.09	OGN	osteoglycin	OG|OIF|SLRR3A	protein-coding	ENSG00000106809
150737	1.23e-05	5.1e-07	0.272	5.02235	1.36764	220.19	TTC30B	tetratricopeptide repeat domain 30B	IFT70|IFT70B|fleer	protein-coding	ENSG00000196659
23148	NA	0.162	0.978	1.39766	1.36681	6.64	NACAD	NAC alpha domain containing		protein-coding	ENSG00000136274
105374167	0.0747	0.0171	0.573	2.38442	1.36638	27.66	LOC105374167	uncharacterized LOC105374167		ncRNA
56963	0.14	0.0409	0.668	2.04434	1.36622	16.11	RGMA	repulsive guidance molecule BMP co-receptor a	RGM	protein-coding	ENSG00000182175
147429	0.1	0.0259	0.612	2.22819	1.36338	19.35	AQP4-AS1	AQP4 antisense RNA 1	C18orf16|CHST9-AS1	ncRNA	ENSG00000260372
284422	2.71e-05	1.25e-06	0.281	4.84769	1.36246	494.25	SMIM24	small integral membrane protein 24	C19orf77|HSPC323|MARDI	protein-coding	ENSG00000095932
8355	0.195	0.066	0.741	1.83837	1.36244	14.78	H3C8	H3 clustered histone 8	H3/h|H3C1|H3C10|H3C11|H3C12|H3C2|H3C3|H3C4|H3C6|H3C7|H3FH|HIST1H3G	protein-coding	ENSG00000273983
83990	4.91e-07	1.39e-08	0.24	5.67436	1.36233	1199.88	BRIP1	BRCA1 interacting helicase 1	BACH1|FANCJ|OF	protein-coding	ENSG00000136492
101928953	0.00663	0.000764	0.405	3.36567	1.36227	75.53	LOC101928953	uncharacterized LOC101928953		ncRNA
105375392	0.0846	0.0204	0.587	2.31919	1.36116	19.51	LINC02932	long intergenic non-protein coding RNA 2932		ncRNA
101929444	NA	0.136	0.911	1.49215	1.3595	7.88	LOC101929444	uncharacterized LOC101929444		ncRNA
105370689	0.000103	5.54e-06	0.299	4.54321	1.35786	139.63	LOC105370689	uncharacterized LOC105370689		ncRNA	ENSG00000287346
221	0.000256	1.59e-05	0.315	4.31626	1.35752	178.37	ALDH3B1	aldehyde dehydrogenase 3 family member B1	ALDH4|ALDH7	protein-coding	ENSG00000006534
28981	2.18e-05	9.77e-07	0.277	4.89622	1.35736	237	IFT81	intraflagellar transport 81	CDV-1|CDV-1R|CDV1|CDV1R|DV1|SRTD19	protein-coding	ENSG00000122970
254552	0.00154	0.00013	0.355	3.82662	1.3571	182.23	NUDT8	nudix hydrolase 8		protein-coding	ENSG00000167799
105370526	0.0794	0.0187	0.577	2.35055	1.35595	23.24	HIF1A-AS3	HIF1A antisense RNA 3		ncRNA	ENSG00000258667
4282	0.144	0.0426	0.668	2.0277	1.35468	509.75	MIF	macrophage migration inhibitory factor	GIF|GLIF|MMIF	protein-coding	ENSG00000240972
1183	0.000175	1.02e-05	0.307	4.41292	1.3539	125.9	CLCN4	chloride voltage-gated channel 4	CLC4|ClC-4|ClC-4A|MRX15|MRX49|MRXSRC	protein-coding	ENSG00000073464
693208	0.277	0.111	0.848	1.5957	1.35306	8.9	MIR623	microRNA 623	MIRN623|hsa-mir-623	ncRNA	ENSG00000207719
5913	0.0171	0.00249	0.447	3.02398	1.35269	41.29	RAPSN	receptor associated protein of the synapse	CMS11|CMS4C|FADS|FADS2|RAPSYN|RNF205	protein-coding	ENSG00000165917
150082	0.0627	0.0135	0.547	2.47059	1.35212	24.63	LCA5L	lebercilin LCA5 like	C21orf13	protein-coding	ENSG00000157578
26084	1.02e-06	3.14e-08	0.244	5.53363	1.35199	346.59	ARHGEF26	Rho guanine nucleotide exchange factor 26	CSGEF|HMFN1864|SGEF	protein-coding	ENSG00000114790
57453	0.00604	0.000679	0.397	3.39777	1.35052	69.26	DSCAML1	DS cell adhesion molecule like 1	DSCAM2	protein-coding	ENSG00000177103
102724404	0.276	0.11	0.844	1.5991	1.34908	8.88	NIPAL4-DT	NIPAL4 divergent transcript		ncRNA
81621	6.09e-07	1.76e-08	0.239	5.63367	1.3481	956.02	KAZALD1	Kazal type serine peptidase inhibitor domain 1	BONO1|FKSG28|FKSG40|IGFBP-rP10	protein-coding	ENSG00000107821
84445	3.95e-05	1.9e-06	0.283	4.76339	1.34764	1389.76	LZTS2	leucine zipper tumor suppressor 2	LAPSER1	protein-coding	ENSG00000107816
8321	0.00562	0.000623	0.394	3.42139	1.34652	60.05	FZD1	frizzled class receptor 1		protein-coding	ENSG00000157240
6869	0.000689	5.04e-05	0.332	4.05364	1.34456	106.45	TACR1	tachykinin receptor 1	NK1R|NKIR|SPR|TAC1R	protein-coding	ENSG00000115353
56907	4.21e-06	1.51e-07	0.256	5.25156	1.34442	305.41	SPIRE1	spire type actin nucleation factor 1	Spir-1	protein-coding	ENSG00000134278
151647	0.00533	0.000584	0.39	3.43897	1.34239	54.31	TAFA4	TAFA chemokine like family member 4	FAM19A4|TAFA-4	protein-coding	ENSG00000163377
55853	0.00138	0.000114	0.348	3.85774	1.34232	121.96	IDI2-AS1	IDI2 antisense RNA 1	C10orf110|HT009|IDI2-AS	ncRNA	ENSG00000232656
79697	4.48e-05	2.21e-06	0.284	4.73347	1.34217	202.56	RIOX1	ribosomal oxygenase 1	C14orf169|JMJD9|MAPJD|NO66|ROX|URLC2|hsNO66	protein-coding	ENSG00000170468
222487	7.11e-05	3.68e-06	0.29	4.62886	1.34134	133.07	ADGRG3	adhesion G protein-coupled receptor G3	GPR97|PB99|PGR26	protein-coding	ENSG00000182885
56969	0.0032	0.000312	0.372	3.60527	1.3411	63.69	RPL23AP32	ribosomal protein L23a pseudogene 32	RPL23A_9_220	pseudo
105369697	0.00234	0.000214	0.362	3.70176	1.34102	80.23	LOC105369697	uncharacterized LOC105369697		ncRNA
102724481	0.107	0.0282	0.611	2.19447	1.34044	17.84	LINC01702	long intergenic non-protein coding RNA 1702		ncRNA	ENSG00000235200
102723769	0.000998	7.81e-05	0.339	3.95023	1.34013	116.65	LOC102723769	uncharacterized LOC102723769		ncRNA
102724047	0.0448	0.00858	0.51	2.62819	1.33968	27.24	WWOX-AS1	WWOX antisense RNA 1		ncRNA	ENSG00000260969
8692	8.17e-07	2.43e-08	0.24	5.57855	1.3384	2899.16	HYAL2	hyaluronidase 2	LUCA2	protein-coding	ENSG00000068001
105378988	0.00415	0.00043	0.38	3.52109	1.33823	71.5	LOC105378988	uncharacterized LOC105378988		ncRNA
646658	0.0722	0.0164	0.557	2.40059	1.33779	21.55	SYNDIG1L	synapse differentiation inducing 1 like	CAPUCIN|DSPC1|IFITMD4|TMEM90A	protein-coding	ENSG00000183379
105371716	NA	0.138	0.902	1.48279	1.33684	7.75	LOC105371716	uncharacterized LOC105371716		ncRNA
7691	0.0114	0.00148	0.42	3.17949	1.33652	45.57	ZNF132	zinc finger protein 132	pHZ-12	protein-coding	ENSG00000131849
107986251	0.000186	1.1e-05	0.304	4.39729	1.33529	135.84	LINC02600	long intergenic non-protein coding RNA 2600		ncRNA
79095	0.0132	0.00177	0.427	3.12697	1.33449	148.2	BBLN	bublin coiled coil protein	C9orf16|EST00098	protein-coding	ENSG00000171159
105379050	0.0708	0.0159	0.553	2.41059	1.33418	31.71	LOC105379050	uncharacterized LOC105379050		ncRNA
5029	1.09e-05	4.43e-07	0.264	5.04965	1.33244	436.54	P2RY2	purinergic receptor P2Y2	HP2U|P2RU1|P2U|P2U1|P2UR|P2Y2|P2Y2R	protein-coding	ENSG00000175591
105376010	5.16e-06	1.89e-07	0.256	5.20993	1.33201	319.6	LOC105376010	uncharacterized LOC105376010		ncRNA
105379188	0.0992	0.0255	0.596	2.23426	1.33101	20.05	LOC105379188
112268277	0.000242	1.48e-05	0.307	4.33125	1.33051	156.3	LOC112268277	replaced by ID 64754
64582	0.00033	2.12e-05	0.313	4.25202	1.32978	222.18	GPR135	G protein-coupled receptor 135	HUMNPIIY20	protein-coding	ENSG00000181619
8529	0.000936	7.21e-05	0.335	3.96909	1.329	84.86	CYP4F2	cytochrome P450 family 4 subfamily F member 2	CPF2	protein-coding	ENSG00000186115
101928158	0.00246	0.000228	0.361	3.6856	1.32899	89.4	LAMA5-AS1	LAMA5 antisense RNA 1		ncRNA	ENSG00000228812
101927211	0.08	0.0189	0.566	2.34742	1.32782	21.91	ZNF451-AS1	ZNF451 regulatory antisense RNA 1		ncRNA
107985725	0.0526	0.0107	0.52	2.55195	1.32757	30.19	LOC107985725	uncharacterized LOC107985725		ncRNA
80178	0.0012	9.74e-05	0.341	3.89709	1.32717	122.57	TEDC2	tubulin epsilon and delta complex 2	C16orf59	protein-coding	ENSG00000162062
6616	0.0171	0.00251	0.439	3.02197	1.32651	59.65	SNAP25	synaptosome associated protein 25	CMS18|RIC-4|RIC4|SEC9|SNAP|SNAP-25|SUP|bA416N4.2|dJ1068F16.2	protein-coding	ENSG00000132639
105372960	0.0192	0.0029	0.445	2.97856	1.32509	54.38	LOC105372960	uncharacterized LOC105372960		ncRNA
123876	0.176	0.0568	0.695	1.90483	1.32462	13.5	ACSM2A	acyl-CoA synthetase medium chain family member 2A	A-923A4.1|ACSM2	protein-coding	ENSG00000183747
105374875	NA	0.24	1.128	1.17429	1.32417	6.25	LOC105374875
78998	0.0082	0.000983	0.402	3.29522	1.32412	59.45	RHPN1-AS1	RHPN1 antisense RNA 1 (head to head)	C8orf51	ncRNA	ENSG00000254389
57348	0.00183	0.000161	0.351	3.77369	1.3236	99.22	TTYH1	tweety family member 1		protein-coding	ENSG00000167614
100616371	NA	0.183	0.993	1.33266	1.32343	6.64	MIR4746	microRNA 4746	mir-4746	ncRNA	ENSG00000266437
8651	0.000112	6.03e-06	0.292	4.52548	1.32053	202.19	SOCS1	suppressor of cytokine signaling 1	AISIMD|CIS1|CISH1|JAB|SOCS-1|SSI-1|SSI1|TIP-3|TIP3	protein-coding	ENSG00000185338
100847045	NA	0.185	0.995	1.32641	1.31963	6.84	MIR548AU	microRNA 548au		ncRNA	ENSG00000283146
1610	0.0561	0.0116	0.522	2.52272	1.31737	28.35	DAO	D-amino acid oxidase	DAAO|DAMOX|OXDA	protein-coding	ENSG00000110887
105374187	0.0208	0.00321	0.447	2.94724	1.3172	63.88	LOC105374187	uncharacterized LOC105374187		ncRNA
352887	0.0343	0.006	0.479	2.74768	1.31618	31.04	GYG2P1	glycogenin 2 pseudogene 1	GYG2P	pseudo	ENSG00000291034
56944	0.105	0.0277	0.598	2.20111	1.31582	20.01	OLFML3	olfactomedin like 3	HNOEL-iso|OLF44	protein-coding	ENSG00000116774
105372146	0.000168	9.71e-06	0.297	4.42351	1.31406	176.91	LOC105372146	uncharacterized LOC105372146		ncRNA
2738	0.0367	0.00657	0.483	2.71796	1.3139	50.51	GLI4	GLI family zinc finger 4	HKR4|ZNF928	protein-coding	ENSG00000250571
169522	0.102	0.0264	0.591	2.22044	1.31339	28.14	KCNV2	potassium voltage-gated channel modifier subfamily V member 2	KV11.1|Kv8.2|RCD3B	protein-coding	ENSG00000168263
340393	0.00116	9.35e-05	0.336	3.90675	1.31211	106.03	TMEM249	transmembrane protein 249	C8ORFK29	protein-coding	ENSG00000261587
101929316	0.115	0.0313	0.609	2.15342	1.31198	17.91	PRICKLE2-DT	PRICKLE2 divergent transcript		ncRNA	ENSG00000244564
79102	7.36e-07	2.16e-08	0.234	5.59855	1.31133	1570.58	RNF26	ring finger protein 26		protein-coding	ENSG00000173456
91147	5.25e-05	2.63e-06	0.279	4.69755	1.31082	221.96	TMEM67	transmembrane protein 67	JBTS6|MECKELIN|MKS3|NPHP11|TNEM67	protein-coding	ENSG00000164953
105375779	0.193	0.0647	0.709	1.84758	1.31016	13.76	LOC105375779	uncharacterized LOC105375779		ncRNA
23336	6.03e-06	2.25e-07	0.252	5.17766	1.3072	212.16	SYNM	synemin	DMN|SYN	protein-coding	ENSG00000182253
81926	2.62e-05	1.21e-06	0.269	4.85449	1.30704	530.73	ABHD17A	abhydrolase domain containing 17A, depalmitoylase	C19orf27|FAM108A1	protein-coding	ENSG00000129968
1280	0.0769	0.0179	0.552	2.36857	1.30696	23.22	COL2A1	collagen type II alpha 1 chain	ANFH|AOM|COL11A3|SEDC|STL1	protein-coding	ENSG00000139219
105372016	0.0174	0.00256	0.433	3.01573	1.30661	41.14	LOC105372016	uncharacterized LOC105372016		ncRNA
339967	NA	0.152	0.913	1.43077	1.30584	7.63	TMPRSS11A	transmembrane serine protease 11A	ECRG1|HATL1|HESP	protein-coding	ENSG00000187054
107984992	0.0988	0.0254	0.583	2.23594	1.30387	27.25	LOC107984992	uncharacterized LOC107984992		ncRNA
101928007	0.000776	5.8e-05	0.324	4.02089	1.30337	143.91	LOC101928007	uncharacterized LOC101928007		ncRNA
613206	0.000957	7.41e-05	0.329	3.96277	1.30301	89.2	LOC613206	uncharacterized LOC613206		ncRNA	ENSG00000235204
100422872	NA	0.148	0.901	1.44683	1.303	7.62	MIR1244-3	microRNA 1244-3		ncRNA	ENSG00000283429
100302275	0.138	0.0403	0.635	2.05108	1.30274	23.94	MIR548L	microRNA 548l	MIRN548L|hsa-mir-548l	ncRNA	ENSG00000221230
693193	0.14	0.0408	0.637	2.04525	1.30255	16.61	MIR608	microRNA 608	MIRN608|hsa-mir-608	ncRNA	ENSG00000207551
105374301	0.0833	0.0199	0.559	2.32751	1.30154	22.17	LOC105374301
100128386	0.222	0.0794	0.742	1.75433	1.30142	12.27	ARHGAP42-AS1	ARHGAP42 antisense RNA 1		ncRNA	ENSG00000248027
57540	NA	0.165	0.936	1.39	1.30126	7.77	DISP3	dispatched RND transporter family member 3	PTCHD2	protein-coding	ENSG00000204624
105375244	0.00845	0.00102	0.396	3.28478	1.30078	72.04	LOC105375244	uncharacterized LOC105375244		ncRNA
7097	4.34e-05	2.12e-06	0.274	4.74207	1.30076	205.73	TLR2	toll like receptor 2	CD282|TIL4	protein-coding	ENSG00000137462
9028	0.14	0.0412	0.636	2.04162	1.29946	19.19	RHBDL1	rhomboid like 1	RHBDL|RRP	protein-coding	ENSG00000103269
79170	0.0265	0.00434	0.455	2.852	1.29886	35.97	PRR15L	proline rich 15 like	ATAD4	protein-coding	ENSG00000167183
84073	0.0637	0.0138	0.527	2.4621	1.29854	26.36	MYCBPAP	MYCBP associated protein	AMAP-1|AMAP1	protein-coding	ENSG00000136449
114990	0.000395	2.62e-05	0.309	4.20416	1.29843	495.77	VASN	vasorin	SLITL2	protein-coding	ENSG00000168140
105377227	0.00133	0.000109	0.335	3.86968	1.29774	85.11	LOC105377227	uncharacterized LOC105377227		ncRNA
105371267	0.00892	0.00109	0.397	3.26633	1.29756	48.87	CHD9NB	CHD9 neighbor	PR-lncRNA-1	protein-coding	ENSG00000277639
112268021	0.136	0.0392	0.628	2.06223	1.2961	20.07	LOC112268021
100861507	0.0363	0.00647	0.476	2.72296	1.29604	41.6	FTCD-AS1	FTCD antisense RNA 1		ncRNA	ENSG00000237338
400680	NA	0.166	0.935	1.38476	1.29516	7.41	LINC00664	long intergenic non-protein coding RNA 664		ncRNA	ENSG00000268658
93034	0.151	0.0456	0.647	1.99869	1.29401	15.34	NT5C1B	5'-nucleotidase, cytosolic IB	AIRP|CN-IB|CN1B	protein-coding	ENSG00000185013
9636	0.015	0.00211	0.421	3.0737	1.29374	96.97	ISG15	ISG15 ubiquitin like modifier	G1P2|IFI15|IMD38|IP17|UCRP|hUCRP	protein-coding	ENSG00000187608
641373	0.00423	0.00044	0.368	3.51498	1.29274	66.11	NRON	non-coding repressor of NFAT	NCRNA00194	ncRNA
112267941	0.000388	2.57e-05	0.307	4.2089	1.29272	180.56	LOC112267941
10861	0.195	0.0657	0.701	1.84067	1.29098	657.81	SLC26A1	solute carrier family 26 member 1	CAON|EDM4|SAT-1|SAT1	protein-coding	ENSG00000145217
58494	0.191	0.0641	0.697	1.85171	1.29066	13.91	JAM2	junctional adhesion molecule 2	C21orf43|CD322|IBGC8|JAM-B|JAMB|PRO245|VE-JAM|VEJAM	protein-coding	ENSG00000154721
100846995	0.258	0.0989	0.782	1.65012	1.2902	10.83	MIR5000	microRNA 5000		ncRNA	ENSG00000263909
375791	0.178	0.058	0.68	1.89579	1.2898	14.45	CYSRT1	cysteine rich tail 1	C9orf169	protein-coding	ENSG00000197191
388722	0.0101	0.00127	0.4	3.22337	1.28963	60.37	C1orf53	chromosome 1 open reading frame 53		protein-coding	ENSG00000203724
645843	0.0108	0.00138	0.403	3.19778	1.28802	66.5	TMEM14EP	transmembrane protein 14E, pseudogene	TMEM14E	pseudo	ENSG00000221962
100113403	0.0849	0.0205	0.556	2.31756	1.28751	28.9	LIN28B-AS1	LIN28B antisense RNA 1	C6orf220|LINC00577|dJ439I14.1	ncRNA	ENSG00000203809
3320	0.000153	8.67e-06	0.289	4.44798	1.2875	10875	HSP90AA1	heat shock protein 90 alpha family class A member 1	EL52|HEL-S-65p|HSP86|HSP89A|HSP90A|HSP90N|HSPC1|HSPCA|HSPCAL1|HSPCAL4|HSPN|Hsp103|Hsp89|Hsp90|LAP-2|LAP2	protein-coding	ENSG00000080824
112268012	0.314	0.133	0.856	1.50234	1.28546	8.58	LOC112268012	uncharacterized LOC112268012		ncRNA
105375795	NA	0.182	0.963	1.33418	1.28428	6.51	LY6S	lymphocyte antigen 6 family member S		protein-coding
140738	0.144	0.0428	0.633	2.02545	1.28266	1471.81	TMEM37	transmembrane protein 37	PR|PR1	protein-coding	ENSG00000171227
5146	0.0635	0.0138	0.52	2.4637	1.28218	38.6	PDE6C	phosphodiesterase 6C	ACHM5|COD4|PDEA2	protein-coding	ENSG00000095464
100132159	0.0537	0.011	0.504	2.54271	1.28085	29.24	CALML3-AS1	CALML3 antisense RNA 1		ncRNA
26998	0.0489	0.00967	0.495	2.58754	1.28067	31.83	FETUB	fetuin B	16G2|Gugu|IRL685	protein-coding	ENSG00000090512
23508	0.000171	9.94e-06	0.289	4.41853	1.27832	155.29	TTC9	tetratricopeptide repeat domain 9	TTC9A	protein-coding	ENSG00000133985
105374347	0.217	0.077	0.723	1.76855	1.27785	12.78	LOC105374347	uncharacterized LOC105374347		ncRNA
105378925	0.0126	0.00167	0.406	3.14371	1.27726	52.84	LOC105378925	uncharacterized LOC105378925		ncRNA
83857	0.00107	8.55e-05	0.325	3.92851	1.27709	105.38	TMTC1	transmembrane O-mannosyltransferase targeting cadherins 1	ARG99|OLF|TMTC1A	protein-coding	ENSG00000133687
100874123	0.000121	6.63e-06	0.283	4.50509	1.27684	176.58	ZNRF3-AS1	ZNRF3 antisense RNA 1		ncRNA	ENSG00000177993
51222	0.00401	0.000411	0.361	3.53274	1.2765	497.46	ZNF219	zinc finger protein 219	ZFP219	protein-coding	ENSG00000165804
105375532	0.0217	0.00337	0.435	2.93169	1.27523	54.59	LOC105375532	uncharacterized LOC105375532		ncRNA
55544	0.0012	9.69e-05	0.327	3.89828	1.27515	2194.2	RBM38	RNA binding motif protein 38	HSRNASEB|RNPC1|SEB4B|SEB4D|dJ800J21.2	protein-coding	ENSG00000132819
105369343	2.15e-05	9.58e-07	0.26	4.9	1.27496	212.12	MIR194-2HG	MIR194-2 host gene		ncRNA
50838	0.00783	0.000929	0.385	3.31109	1.27482	72.48	TAS2R13	taste 2 receptor member 13	T2R13|TRB3	protein-coding	ENSG00000212128
339403	0.0643	0.014	0.519	2.45713	1.27421	32.85	RXFP4	relaxin family peptide/INSL5 receptor 4	GPCR142|GPR100|RLN3R2|RXFPR4	protein-coding	ENSG00000173080
6458	0.14	0.0409	0.623	2.04451	1.27412	22.6	SH3GL1P1	SH3 domain containing GRB2 like 1, endophilin A2 pseudogene 1	CNSA-P1|SH3GLP1	pseudo
100302182	0.171	0.0545	0.662	1.92315	1.27378	15.82	MIR1279	microRNA 1279	MIRN1279|hsa-mir-1279	ncRNA	ENSG00000283476
84975	7.19e-06	2.73e-07	0.248	5.14152	1.27328	661.79	MFSD5	major facilitator superfamily domain containing 5	SLC61A1|hsMOT2	protein-coding	ENSG00000182544
1057	0.289	0.117	0.813	1.56598	1.27319	10.25	CELP	carboxyl ester lipase pseudogene	CELL|cell1|cell2|cell3	pseudo	ENSG00000170827
105378230	0.0769	0.0179	0.537	2.36825	1.27255	24.42	LOC105378230	uncharacterized LOC105378230		ncRNA
9515	0.014	0.00192	0.41	3.10194	1.27125	61.91	STXBP5L	syntaxin binding protein 5L	LLGL4	protein-coding	ENSG00000145087
84502	0.277	0.111	0.796	1.59552	1.26991	10.22	JPH4	junctophilin 4	JP4|JPHL1	protein-coding	ENSG00000092051
6427	1.34e-08	2.73e-10	0.201	6.31343	1.26881	7606.11	SRSF2	serine and arginine rich splicing factor 2	PR264|SC-35|SC35|SFRS2|SFRS2A|SRp30b	protein-coding	ENSG00000161547
80975	0.233	0.0854	0.738	1.72001	1.2687	11.88	TMPRSS5	transmembrane serine protease 5	SPINESIN	protein-coding	ENSG00000166682
102723648	0.111	0.0299	0.583	2.17089	1.26666	21.37	BRPF3-AS1	BRPF3 antisense RNA 1		ncRNA
29901	0.000138	7.68e-06	0.283	4.47397	1.26632	191.61	SAC3D1	SAC3 domain containing 1	HSU79266|SHD1	protein-coding	ENSG00000168061
105375421	0.248	0.0939	0.756	1.67515	1.26573	11.85	LOC105375421	uncharacterized LOC105375421		ncRNA	ENSG00000284523
79643	0.161	0.0501	0.646	1.95941	1.26514	593.46	CHMP6	charged multivesicular body protein 6	VPS20	protein-coding	ENSG00000176108
158160	0.000217	1.31e-05	0.29	4.35921	1.26466	211.3	HSD17B7P2	hydroxysteroid 17-beta dehydrogenase 7 pseudogene 2	HSD17B7|Hsd17b_2|bA291L22.1	pseudo	ENSG00000290439
26025	NA	0.164	0.909	1.39048	1.2642	7.61	PCDHGA12	protocadherin gamma subfamily A, 12	CDH21|FIB3|PCDH-GAMMA-A12	protein-coding	ENSG00000253159
7466	2.98e-06	1.03e-07	0.238	5.32127	1.26399	4270.24	WFS1	wolframin ER transmembrane glycoprotein	CTRCT41|WFRS|WFS|WFSL	protein-coding	ENSG00000109501
219736	2.12e-05	9.46e-07	0.258	4.9026	1.26268	297.72	STOX1	storkhead box 1	C10orf24	protein-coding	ENSG00000165730
105376874	0.333	0.146	0.869	1.45312	1.26248	9.28	LOC105376874	uncharacterized LOC105376874		ncRNA
2905	0.0274	0.00453	0.444	2.83834	1.26151	37.66	GRIN2C	glutamate ionotropic receptor NMDA type subunit 2C	GluN2C|NMDAR2C|NR2C	protein-coding	ENSG00000161509
11149	0.018	0.00266	0.42	3.00433	1.26126	43.74	BVES	blood vessel epicardial substance	CARICK|HBVES|LGMD2X|LGMDR25|POP1|POPDC1	protein-coding	ENSG00000112276
105376892	0.301	0.124	0.821	1.53629	1.26106	10.43	LOC105376892	uncharacterized LOC105376892		ncRNA
100170841	9.82e-07	3e-08	0.228	5.54163	1.2609	3125.32	EPOP	elongin BC and polycomb repressive complex 2 associated protein	C17orf96|PRR28	protein-coding	ENSG00000273604
648791	0.0834	0.02	0.541	2.32698	1.2584	24.86	PPP1R3G	protein phosphatase 1 regulatory subunit 3G		protein-coding	ENSG00000219607
54036	0.0929	0.0231	0.554	2.27101	1.25824	22.85	PPP1R2P2	protein phosphatase 1 regulatory inhibitor subunit 2 pseudogene 2		pseudo
105376225	0.048	0.00945	0.485	2.59548	1.25809	33.4	LOC105376225	uncharacterized LOC105376225		ncRNA
100462953	0.0156	0.00222	0.411	3.0593	1.25787	47.27	MICOS10P1	MICOS10 pseudogene 1	CG012|MINOS1P1|N4BP2L2-IT|N4BP2L2-IT1|N4BP2L2IT1	pseudo
55679	0.0839	0.0201	0.541	2.3238	1.25705	24.16	LIMS2	LIM zinc finger domain containing 2	LGMD2W|MDRCMTT|PINCH-2|PINCH2	protein-coding	ENSG00000072163
342979	0.0488	0.00965	0.485	2.58822	1.25629	36.72	PALM3	paralemmin 3		protein-coding	ENSG00000187867
109910379	0.284	0.114	0.796	1.5788	1.25618	10204.6	RNA45SN3	RNA, 45S pre-ribosomal N3		rRNA
645682	0.122	0.034	0.592	2.11956	1.25508	20.62	POU5F1P4	POU class 5 homeobox 1 pseudogene 4	OCT3|OCT4|OTF-3|OTF3|Oct-3|Oct-4|Oct4-pg4|POU5F1|POU5FLC1	pseudo	ENSG00000237872
653857	8.05e-07	2.38e-08	0.225	5.58148	1.25394	453.39	ACTR3C	actin related protein 3C	ARP11	protein-coding	ENSG00000106526
101928557	0.211	0.0739	0.701	1.78711	1.25365	13.53	LOC101928557	uncharacterized LOC101928557		ncRNA	ENSG00000270159
338707	0.00192	0.00017	0.333	3.76053	1.25362	134.23	B4GALNT4	beta-1,4-N-acetyl-galactosaminyltransferase 4		protein-coding	ENSG00000182272
102465492	0.32	0.138	0.844	1.48509	1.25338	8.6	MIR6820	microRNA 6820	hsa-mir-6820	ncRNA	ENSG00000284289
100874261	7.25e-06	2.76e-07	0.244	5.13941	1.25306	367.73	CCDC200	coiled-coil domain containing 200	LINC00854|TMEM106A-AS1	protein-coding	ENSG00000236383
692108	0.0781	0.0183	0.531	2.35944	1.25221	25.39	SNORD67	small nucleolar RNA, C/D box 67	HBII-166	snoRNA	ENSG00000212135
222643	0.0081	0.000967	0.379	3.29994	1.25203	67.7	UNC5CL	unc-5 family C-terminal like	MUXA|ZUD	protein-coding	ENSG00000124602
9156	2.48e-05	1.13e-06	0.257	4.86825	1.25198	312.74	EXO1	exonuclease 1	HEX1|hExoI	protein-coding	ENSG00000174371
105369344	0.014	0.00192	0.403	3.1017	1.25138	50.03	LOC105369344	uncharacterized LOC105369344		ncRNA	ENSG00000287917
9500	2.9e-07	7.66e-09	0.216	5.77578	1.25022	4421.88	MAGED1	MAGE family member D1	DLXIN-1|NRAGE	protein-coding	ENSG00000179222
4998	1.07e-06	3.31e-08	0.226	5.52437	1.248	922.71	BCAS4	origin recognition complex subunit 1	HSORC1|ORC1L|PARC1	protein-coding	ENSG00000085840
3157	4.48e-07	1.25e-08	0.219	5.69299	1.24797	1070.09	HMGCS1	3-hydroxy-3-methylglutaryl-CoA synthase 1	HMGCS	protein-coding	ENSG00000112972
23089	1.34e-06	4.25e-08	0.228	5.47997	1.24761	52492.4	PEG10	paternally expressed 10	EDR|HB-1|MEF3L|Mar2|Mart2|RGAG3|RTL2|SIRH1	protein-coding	ENSG00000242265
107986348	0.00924	0.00114	0.383	3.25462	1.24706	93.04	LOC107986348
204010	0.000267	1.66e-05	0.29	4.30585	1.24694	186.15	RPSAP52	ribosomal protein SA pseudogene 52	RPSA_17_1251	pseudo	ENSG00000241749
107985119	0.144	0.0429	0.616	2.02495	1.2469	18.34	LOC107985119	uncharacterized LOC107985119		ncRNA
102031319	NA	0.25	1.084	1.15033	1.24654	5.57	EPC1-AS1	EPC1 antisense RNA 1		ncRNA	ENSG00000229327
816	0.338	0.149	0.865	1.44146	1.24614	9.18	CAMK2B	calcium/calmodulin dependent protein kinase II beta	CAM2|CAMK2|CAMKB|CaMKIIbeta|MRD54	protein-coding	ENSG00000058404
56301	1.07e-06	3.31e-08	0.225	5.52436	1.2457	1970.09	SLC7A10	solute carrier family 7 member 10	ASC1|HASC-1|asc-1	protein-coding	ENSG00000130876
4796	0.000443	3e-05	0.298	4.17346	1.24406	400.75	TONSL	tonsoku like, DNA repair protein	IKBR|NFKBIL2|SEMDSP	protein-coding	ENSG00000160949
199223	0.0367	0.00657	0.458	2.71785	1.24393	34.96	TTC21A	tetratricopeptide repeat domain 21A	IFT139A|SPGF37|STI2|Thm2	protein-coding	ENSG00000168026
107986457	0.00197	0.000175	0.331	3.75295	1.24251	155.74	LOC107986457	uncharacterized LOC107986457		ncRNA
101928694	0.0384	0.00699	0.461	2.69742	1.24234	33.55	LIPC-AS1	LIPC antisense RNA 1		ncRNA	ENSG00000259293
9289	5.13e-06	1.88e-07	0.238	5.2113	1.2419	341.86	ADGRG1	adhesion G protein-coupled receptor G1	BFPP|BPPR|GPR56|TM7LN4|TM7XN1	protein-coding	ENSG00000205336
29760	NA	0.198	0.966	1.28589	1.24182	7.38	BLNK	B cell linker	AGM4|BASH|BLNK-S|LY57|SLP-65|SLP65|bca	protein-coding	ENSG00000095585
4254	0.000644	4.63e-05	0.305	4.07379	1.24084	845.21	KITLG	KIT ligand	DCUA|DFNA69|FPH2|FPHH|KL-1|Kitl|MGF|SCF|SF|SHEP7|SLF|WS2F	protein-coding	ENSG00000049130
1952	1.19e-06	3.71e-08	0.225	5.50415	1.24074	1066.82	CELSR2	cadherin EGF LAG seven-pass G-type receptor 2	ADGRC2|CDHF10|EGFL2|Flamingo1|MEGF3	protein-coding	ENSG00000143126
5376	3.85e-05	1.84e-06	0.26	4.77015	1.2406	198.45	PMP22	peripheral myelin protein 22	CIDP|CMT1A|CMT1E|DSS|GAS-3|GAS3|HMSNIA|HNPP|Sp110	protein-coding	ENSG00000109099
2157	0.306	0.128	0.815	1.52157	1.24015	10.17	F8	coagulation factor VIII	AHF|DXS1253E|F8B|F8C|FVIII|HEMA|THPH13	protein-coding	ENSG00000185010
6398	0.0161	0.00231	0.407	3.0473	1.23948	49.49	SECTM1	secreted and transmembrane 1	K12|SECTM	protein-coding	ENSG00000141574
107986016	9.35e-07	2.83e-08	0.223	5.5518	1.23945	715.4	LOC107986016
1622	6.43e-07	1.88e-08	0.22	5.62274	1.23887	457.65	DBI	diazepam binding inhibitor, acyl-CoA binding protein	ACBD1|ACBP|CCK-RP|EP	protein-coding	ENSG00000155368
145173	4.37e-05	2.14e-06	0.261	4.7396	1.23752	363.94	B3GLCT	beta 3-glucosyltransferase	B3GALTL|B3GTL|B3Glc-T|Gal-T|beta3Glc-T	protein-coding	ENSG00000187676
107986677	0.262	0.101	0.755	1.63878	1.23656	11.71	LOC107986677	replaced by ID 101929692
112268015	0.196	0.0665	0.674	1.83492	1.23627	15.49	LOC112268015	uncharacterized LOC112268015		ncRNA
6526	5.31e-05	2.67e-06	0.263	4.69442	1.23589	1429.89	SLC5A3	solute carrier family 5 member 3	BCW2|SMIT|SMIT1|SMIT2	protein-coding	ENSG00000198743
107986065	0.176	0.0566	0.648	1.90638	1.23565	16.67	LOC107986065	uncharacterized LOC107986065		ncRNA
100133612	0.022	0.00344	0.422	2.92583	1.23506	40.73	LINC01134	long intergenic non-protein coding RNA 1134	TLNC1	ncRNA	ENSG00000236423
4174	1.67e-06	5.43e-08	0.227	5.43676	1.23486	3333.93	MCM5	minichromosome maintenance complex component 5	CDC46|MGORS8|P1-CDC46	protein-coding	ENSG00000100297
9625	0.0681	0.0152	0.508	2.42817	1.23454	40.11	AATK	apoptosis associated tyrosine kinase	AATYK|AATYK1|LMR1|LMTK1|PPP1R77|p35BP	protein-coding	ENSG00000181409
9659	5.94e-06	2.2e-07	0.238	5.18135	1.23433	301	PDE4DIP	phosphodiesterase 4D interacting protein	CMYA2|MMGL	protein-coding	ENSG00000178104
107985900	0.296	0.121	0.797	1.54911	1.23429	11.12	LOC107985900	uncharacterized LOC107985900		ncRNA
4037	0.000897	6.85e-05	0.31	3.98151	1.23384	730.45	LRP3	LDL receptor related protein 3		protein-coding	ENSG00000130881
105369696	0.247	0.0929	0.733	1.68044	1.2323	12.21	LOC105369696
2875	0.0549	0.0113	0.487	2.53193	1.23223	38.61	GPT	glutamic--pyruvic transaminase	AAT1|ALT|ALT1|GPT1|SGPT	protein-coding	ENSG00000167701
109623453	0.166	0.0519	0.634	1.94362	1.23161	19.38	SNORD161	small nucleolar RNA, C/D box 161		snoRNA
285	0.00438	0.000458	0.351	3.50402	1.22965	98.76	ANGPT2	angiopoietin 2	AGPT2|ANG2|LMPHM10	protein-coding	ENSG00000091879
100306975	0.0779	0.0182	0.521	2.36142	1.22937	31.16	NDUFAF4P1	NADH:ubiquinone oxidoreductase complex assembly factor 4 pseudogene 1		pseudo
2237	2.5e-07	6.56e-09	0.212	5.80194	1.22829	844.25	FEN1	flap structure-specific endonuclease 1	FEN-1|MF1|RAD2	protein-coding	ENSG00000168496
100130452	NA	0.193	0.943	1.30279	1.2282	7.92	LOC100130452	uncharacterized LOC100130452		ncRNA
645030	0.019	0.00286	0.412	2.98255	1.22739	85.56	NFIA-AS1	NFIA antisense RNA 1		ncRNA	ENSG00000237853
118472	1.04e-06	3.2e-08	0.222	5.53034	1.22739	681.75	ZNF511	zinc finger protein 511	Zfp511	protein-coding	ENSG00000198546
374291	0.292	0.119	0.787	1.558	1.22625	291.85	NDUFS7	NADH:ubiquinone oxidoreductase core subunit S7	CI-20|CI-20KD|MC1DN3|MY017|PSST	protein-coding	ENSG00000115286
28378	0.341	0.151	0.854	1.43496	1.22593	8.48	IGHV7-81	immunoglobulin heavy variable 7-81 (non-functional)	IGHV781	other	ENSG00000211979
100506127	1.74e-06	5.65e-08	0.226	5.42951	1.22582	377.29	GVQW3	GVQW motif containing 3		protein-coding	ENSG00000179240
56241	0.000372	2.44e-05	0.29	4.21991	1.22551	170.8	SUSD2	sushi domain containing 2	BK65A6.2|W5C5	protein-coding	ENSG00000099994
255082	0.116	0.0317	0.57	2.14841	1.22396	26.58	CASC2	cancer susceptibility 2	C10orf5	ncRNA	ENSG00000177640
27121	0.0144	0.002	0.396	3.09056	1.22331	48.72	DKK4	dickkopf WNT signaling pathway inhibitor 4	DKK-4	protein-coding	ENSG00000104371
570	0.00411	0.000425	0.347	3.52405	1.22208	86.48	BAAT	bile acid-CoA:amino acid N-acyltransferase	BACAT|BACD1|BAT|HCHO	protein-coding	ENSG00000136881
4703	0.000198	1.17e-05	0.279	4.38219	1.2215	277.84	NEB	nebulin	AMC6|NEB177D|NEM2	protein-coding	ENSG00000183091
100288181	0.34	0.151	0.85	1.43684	1.22093	9.24	LNCOC1	lncRNA associated with ovarian cancer 1	Lnc-OC1	ncRNA	ENSG00000253741
105373424	0.000863	6.54e-05	0.306	3.99245	1.2199	102.55	LOC105373424	uncharacterized LOC105373424		ncRNA
84296	7.81e-06	3.02e-07	0.238	5.12243	1.21912	526.36	GINS4	GINS complex subunit 4	SLD5	protein-coding	ENSG00000147536
353497	0.034	0.00594	0.443	2.75125	1.21865	38.79	POLN	DNA polymerase nu	POL4P	protein-coding	ENSG00000130997
83715	0.00358	0.000358	0.341	3.56947	1.21857	813.5	ESPN	espin	DFNB36|LP2654|USH1M	protein-coding	ENSG00000187017
9407	0.105	0.0277	0.553	2.20206	1.21847	22.55	TMPRSS11D	transmembrane serine protease 11D	ASP|HAT	protein-coding	ENSG00000153802
2151	0.0129	0.00172	0.389	3.1349	1.21824	60.02	F2RL2	coagulation factor II thrombin receptor like 2	PAR-3|PAR3	protein-coding	ENSG00000164220
26775	0.0616	0.0132	0.491	2.47915	1.21746	30	SNORA72	small nucleolar RNA, H/ACA box 72	RNU72|U72	snoRNA	ENSG00000207067
55630	0.00177	0.000154	0.321	3.78523	1.21689	575.56	SLC39A4	solute carrier family 39 member 4	AEZ|AWMS2|ZIP4	protein-coding	ENSG00000147804
100861516	0.0156	0.00221	0.397	3.06051	1.21606	49.48	RAI1-AS1	RAI1 antisense RNA 1		ncRNA	ENSG00000237328
105377116	0.00449	0.000472	0.348	3.49637	1.21593	73.19	LOC105377116
2194	0.000907	6.95e-05	0.306	3.97796	1.21558	15121	FASN	fatty acid synthase	FAS|OA-519|SDR27X1	protein-coding	ENSG00000169710
374393	0.00129	0.000106	0.313	3.87676	1.21526	174.29	FAM111B	FAM111 trypsin like peptidase B	CANP|POIKTMP	protein-coding	ENSG00000189057
196410	2.33e-06	7.93e-08	0.226	5.36867	1.21458	456.48	METTL7B	methyltransferase like 7B	ALDI	protein-coding	ENSG00000170439
107987308	0.235	0.0868	0.709	1.71255	1.2136	13.06	LOC107987308
728448	0.0616	0.0132	0.489	2.47931	1.21331	31.47	PPIEL	peptidylprolyl isomerase E like pseudogene	PPIEP1	pseudo	ENSG00000291129
9401	0.00188	0.000166	0.322	3.76565	1.21303	696.85	RECQL4	RecQ like helicase 4	RECQ4	protein-coding	ENSG00000160957
388963	NA	0.153	0.848	1.43075	1.21273	8.4	C2orf81	chromosome 2 open reading frame 81	hCG40743	protein-coding	ENSG00000284308
6624	3.74e-05	1.78e-06	0.254	4.7765	1.21257	2688.21	FSCN1	fascin actin-bundling protein 1	FAN1|HSN|SNL|p55	protein-coding	ENSG00000075618
92370	4.82e-06	1.75e-07	0.232	5.22386	1.21246	338.26	PXYLP1	2-phosphoxylose phosphatase 1	ACPL2|HEL124|XYLP	protein-coding	ENSG00000155893
5178	4.21e-06	1.51e-07	0.231	5.25129	1.21207	19574.4	PEG3	paternally expressed 3	PW1|ZKSCAN22|ZNF904|ZSCAN24	protein-coding	ENSG00000198300
105375563	0.275	0.109	0.757	1.60062	1.2116	14.78	REPIN1-AS1	REPIN1 antisense RNA 1		ncRNA
5441	8.85e-06	3.49e-07	0.238	5.09509	1.21155	467	POLR2L	RNA polymerase II, I and III subunit L	RBP10|RPABC5|RPB10|RPB10beta|RPB7.6|hRPB7.6	protein-coding	ENSG00000177700
85455	0.0426	0.00804	0.457	2.65052	1.21145	39.01	DISP2	dispatched RND transporter family member 2	C15orf36|DISPB|HsT16908|LINC00594	protein-coding	ENSG00000140323
102723798	0.0581	0.0122	0.483	2.50652	1.21015	36.61	LOC102723798	uncharacterized LOC102723798		ncRNA
112268165	0.0538	0.0111	0.476	2.54085	1.20994	31.24	LOC112268165	uncharacterized LOC112268165		ncRNA	ENSG00000286894
79759	0.00493	0.000531	0.349	3.46445	1.20967	224.04	ZNF668	zinc finger protein 668		protein-coding	ENSG00000167394
11045	NA	0.237	1.022	1.18227	1.20877	6.82	UPK1A	uroplakin 1A	TSPAN21|UP1A|UPIA|UPKA	protein-coding	ENSG00000105668
5608	0.000658	4.74e-05	0.297	4.06789	1.20867	439.18	MAP2K6	mitogen-activated protein kinase kinase 6	MAPKK6|MEK6|MKK6|PRKMK6|SAPKK-3|SAPKK3	protein-coding	ENSG00000108984
105369938	0.246	0.0926	0.719	1.68199	1.20858	14.06	LOC105369938	uncharacterized LOC105369938		ncRNA
23416	0.0115	0.0015	0.38	3.17493	1.20615	54.49	KCNH3	potassium voltage-gated channel subfamily H member 3	BEC1|ELK2|Kv12.2	protein-coding	ENSG00000135519
9293	0.247	0.0931	0.718	1.67918	1.20574	16.71	GPR52	G protein-coupled receptor 52		protein-coding	ENSG00000203737
3783	NA	0.212	0.966	1.24772	1.20558	6.41	KCNN4	potassium calcium-activated channel subfamily N member 4	DHS2|IK|IK1|IKCA1|KCA4|KCa3.1|SK4|hIKCa1|hKCa4|hSK4	protein-coding	ENSG00000104783
260334	0.197	0.0672	0.658	1.83035	1.20495	14.61	TUBB8B	tubulin beta 8B	TUBB8P12	protein-coding	ENSG00000173213
105376216	0.00505	0.000546	0.348	3.45707	1.20406	94.84	LOC105376216	uncharacterized LOC105376216		ncRNA
284889	0.00635	0.000722	0.356	3.38093	1.20333	562.45	MIF-AS1	MIF antisense RNA 1	MIF-AS	ncRNA
283871	2.11e-05	9.36e-07	0.245	4.90459	1.20303	570.88	PGP	phosphoglycolate phosphatase	AUM|G3PP|PGPase	protein-coding	ENSG00000184207
339488	0.0149	0.00209	0.391	3.07756	1.20296	62.22	TFAP2E	transcription factor AP-2 epsilon	AP-2epsilon|AP2E	protein-coding	ENSG00000116819
55840	0.0261	0.00425	0.421	2.85914	1.20289	59.52	EAF2	ELL associated factor 2	BM040|TRAITS|U19	protein-coding	ENSG00000145088
10536	0.00107	8.53e-05	0.306	3.92897	1.2028	236.27	P3H3	prolyl 3-hydroxylase 3	GRCB|HSU47926|LEPREL2	protein-coding	ENSG00000110811
105371901	0.347	0.156	0.847	1.41985	1.20274	8.7	LOC105371901	uncharacterized LOC105371901		ncRNA
83987	0.000122	6.66e-06	0.267	4.50418	1.202	205.79	CCDC8	coiled-coil domain containing 8	3M3|PPP1R20|p90	protein-coding	ENSG00000169515
27018	0.00202	0.00018	0.321	3.74497	1.20144	89.66	BEX3	brain expressed X-linked 3	Bex|DXS6984E|HGR74|NADE|NGFRAP1	protein-coding	ENSG00000166681
79844	0.00392	0.0004	0.339	3.53978	1.20139	82.8	ZDHHC11	zinc finger DHHC-type containing 11	ZNF399	protein-coding	ENSG00000188818
100616453	0.178	0.058	0.633	1.89582	1.20094	21.72	MIR4687	microRNA 4687		ncRNA	ENSG00000284525
5983	5.14e-05	2.57e-06	0.255	4.70235	1.20065	1604.7	RFC3	replication factor C subunit 3	RFC38	protein-coding	ENSG00000133119
80778	0.00743	0.00087	0.361	3.32953	1.20047	191.25	ZNF34	zinc finger protein 34	KOX32	protein-coding	ENSG00000196378
105378499	0.0391	0.00717	0.446	2.68882	1.20032	36.7	HSPA12A-AS1	HSPA12A antisense RNA 1		ncRNA
105370569	0.0635	0.0138	0.487	2.46354	1.19953	52.75	LOC105370569	uncharacterized LOC105370569		ncRNA
23245	0.00017	9.83e-06	0.271	4.42084	1.19911	199.82	ASTN2	astrotactin 2	bA67K19.1	protein-coding	ENSG00000148219
107985404	0.0982	0.0251	0.535	2.2397	1.19855	31.28	LOC107985404	uncharacterized LOC107985404		ncRNA
105373171	0.0223	0.00348	0.41	2.92177	1.19848	57.67	LOC105373171	uncharacterized LOC105373171		ncRNA
105379096	0.0341	0.00596	0.436	2.75018	1.19791	42.87	LOC105379096	uncharacterized LOC105379096		ncRNA
105372396	0.27	0.106	0.741	1.61641	1.19772	11.98	LOC105372396	uncharacterized LOC105372396		ncRNA
101060632	0.0144	0.00199	0.387	3.09201	1.19742	65.04	LOC101060632	uncharacterized LOC101060632		ncRNA
387129	0.0539	0.0111	0.471	2.53995	1.19583	39.65	NPSR1	neuropeptide S receptor 1	ASRT2|GPR154|GPRA|NPSR|PGR14|VRR1	protein-coding	ENSG00000187258
728130	0.00179	0.000156	0.316	3.78104	1.19547	131.97	NUTM2D	NUT family member 2D	FAM22D	protein-coding	ENSG00000214562
79974	2.74e-05	1.27e-06	0.247	4.84509	1.19523	1476.98	CPED1	cadherin like and PC-esterase domain containing 1	C7orf58	protein-coding	ENSG00000106034
6867	7.54e-06	2.89e-07	0.233	5.13037	1.1948	5749.07	TACC1	transforming acidic coiled-coil containing protein 1	Ga55	protein-coding	ENSG00000147526
105371361	NA	0.213	0.957	1.24637	1.19313	6.98	LOC105371361	uncharacterized LOC105371361		ncRNA	ENSG00000261838
85376	0.337	0.148	0.825	1.44533	1.19247	9.64	RIMBP3	RIMS binding protein 3	RIM-BP3|RIM-BP3.1|RIM-BP3.A|RIMBP3.1|RIMBP3A	protein-coding	ENSG00000275793
9610	0.0277	0.00458	0.42	2.83518	1.19155	92.45	RIN1	Ras and Rab interactor 1		protein-coding	ENSG00000174791
4884	0.272	0.107	0.739	1.61128	1.19139	12.01	NPTX1	neuronal pentraxin 1	NP1	protein-coding	ENSG00000171246
23052	3.84e-06	1.36e-07	0.226	5.27023	1.19109	552.83	ENDOD1	endonuclease domain containing 1		protein-coding	ENSG00000149218
107984839	0.0113	0.00146	0.374	3.18231	1.18898	57.46	LOC107984839	uncharacterized LOC107984839		ncRNA
54677	0.000715	5.25e-05	0.294	4.04437	1.1888	286.77	CROT	carnitine O-octanoyltransferase	COT	protein-coding	ENSG00000005469
107985227	0.0284	0.00473	0.421	2.82495	1.18866	46.68	LOC107985227
101059906	0.0205	0.00313	0.402	2.95433	1.18843	47.99	LOC101059906
105372884	0.0522	0.0106	0.465	2.5559	1.18798	32.74	LOC105372884	uncharacterized LOC105372884		ncRNA
92104	0.000364	2.39e-05	0.281	4.22526	1.18726	192.05	TTC30A	tetratricopeptide repeat domain 30A	CFAP259|FAP259|IFT70A|TTC30B	protein-coding	ENSG00000197557
7078	2.11e-05	9.36e-07	0.242	4.90466	1.18723	2454.85	TIMP3	TIMP metallopeptidase inhibitor 3	HSMRK222|K222|K222TA2|SFD	protein-coding	ENSG00000100234
2644	0.0355	0.0063	0.435	2.73196	1.18722	85.88	GCHFR	GTP cyclohydrolase I feedback regulator	GFRP|HsT16933|P35	protein-coding	ENSG00000137880
632	0.347	0.156	0.836	1.41987	1.18722	9.08	BGLAP	bone gamma-carboxyglutamate protein	BGP|OC|OCN	protein-coding	ENSG00000242252
677806	0.359	0.164	0.852	1.39139	1.18593	8.81	SNORA20	small nucleolar RNA, H/ACA box 20	ACA20	snoRNA	ENSG00000207392
105376042	NA	0.197	0.919	1.28979	1.1852	7.67	LOC105376042	uncharacterized LOC105376042		ncRNA
112267984	0.0692	0.0155	0.489	2.42102	1.18502	36.77	LOC112267984	uncharacterized LOC112267984		ncRNA
107986166	0.000636	4.56e-05	0.29	4.07713	1.1841	130.05	LOC107986166	uncharacterized LOC107986166		ncRNA
5313	0.000182	1.06e-05	0.269	4.40362	1.18373	646.23	PKLR	pyruvate kinase L/R	PK1|PKL|PKRL|RPK	protein-coding	ENSG00000143627
2224	2.96e-05	1.37e-06	0.245	4.82869	1.18313	369.04	FDPS	farnesyl diphosphate synthase	FPPS|FPS|POROK9	protein-coding	ENSG00000160752
64850	0.0737	0.0168	0.495	2.39049	1.18288	28.09	ETNPPL	ethanolamine-phosphate phospho-lyase	AGXT2L1	protein-coding	ENSG00000164089
105369460	0.163	0.0508	0.605	1.95289	1.18133	17.68	LOC105369460	uncharacterized LOC105369460		ncRNA
105370910	0.224	0.0804	0.676	1.74817	1.18124	13.8	LOC105370910	uncharacterized LOC105370910		ncRNA
100169890	1.33e-05	5.57e-07	0.236	5.00563	1.181	4251.22	PEG3-AS1	PEG3 antisense RNA 1	APEG3|NCRNA00155|PEG3-AS|PEG3AS	ncRNA
84166	8.01e-06	3.11e-07	0.231	5.11688	1.18083	493.9	NLRC5	NLR family CARD domain containing 5	CLR16.1|NOD27|NOD4	protein-coding	ENSG00000140853
64102	NA	0.303	1.146	1.03058	1.1807	5.01	TNMD	tenomodulin	BRICD4|CHM1L|TEM	protein-coding	ENSG00000000005
112268235	1.03e-05	4.19e-07	0.233	5.06015	1.17959	457.15	LOC112268235	uncharacterized LOC112268235		ncRNA
1582	0.0522	0.0106	0.462	2.55545	1.17952	35.47	CYP8B1	cytochrome P450 family 8 subfamily B member 1	CP8B|CYP12	protein-coding	ENSG00000180432
961	0.000257	1.59e-05	0.273	4.31518	1.17903	187.92	CD47	CD47 molecule	IAP|MER6|OA3	protein-coding	ENSG00000196776
100302137	0.209	0.0729	0.657	1.79338	1.17809	15.95	MIR1914	microRNA 1914	MIRN1914|hsa-mir-1914	ncRNA	ENSG00000284433
10966	0.008	0.000954	0.356	3.30388	1.17745	105.13	RAB40B	RAB40B, member RAS oncogene family	RAR|SEC4L	protein-coding	ENSG00000141542
26470	NA	0.223	0.967	1.21767	1.17694	6.48	SEZ6L2	seizure related 6 homolog like 2	BSRPA|PSK-1	protein-coding	ENSG00000174938
727682	0.0625	0.0134	0.476	2.4725	1.1768	32.03	TAB3-AS1	TAB3 antisense RNA 1	CXorf29	ncRNA
100847026	0.102	0.0266	0.531	2.21715	1.17669	26.47	MIR5006	microRNA 5006		ncRNA	ENSG00000284584
102465868	0.309	0.13	0.776	1.51446	1.17565	12.28	MIR8066	microRNA 8066	hsa-mir-8066	ncRNA	ENSG00000273882
891	1.28e-07	3.11e-09	0.198	5.92589	1.17399	4381.18	CCNB1	cyclin B1	CCNB	protein-coding	ENSG00000134057
10921	2.26e-06	7.67e-08	0.218	5.3748	1.17398	3093.74	RNPS1	RNA binding protein with serine rich domain 1	E5.1	protein-coding	ENSG00000205937
103689915	0.181	0.0591	0.622	1.88734	1.17318	18.21	DLEU1-AS1	DLEU1 antisense RNA 1	LINC01308	ncRNA	ENSG00000186047
107984813	NA	0.199	0.912	1.28552	1.17289	7.6	CTCF-DT	CTCF divergent transcript		ncRNA	ENSG00000259804
221060	0.263	0.102	0.718	1.63364	1.17217	12.59	RPP38-DT	RPP38 divergent transcript	C10orf111	ncRNA	ENSG00000176236
105379493	0.000227	1.38e-05	0.27	4.3474	1.17211	389.99	CH507-145C22.1	uncharacterized CH507-145C22.1	CH507-154B10.1	ncRNA
105369351	0.173	0.0552	0.611	1.91698	1.17191	22.15	KLC2-AS2	KLC2 antisense RNA 2		ncRNA
107984805	0.172	0.0548	0.609	1.92038	1.16983	17.75	LOC107984805	uncharacterized LOC107984805		ncRNA
79915	8.81e-05	4.66e-06	0.255	4.57949	1.16973	930	ATAD5	ATPase family AAA domain containing 5	C17orf41|ELG1|FRAG1	protein-coding	ENSG00000176208
1595	6.22e-07	1.8e-08	0.208	5.62975	1.16957	2276.08	CYP51A1	cytochrome P450 family 51 subfamily A member 1	CP51|CYP51|CYPL1|LDM|P450-14DM|P450L1	protein-coding	ENSG00000001630
100423043	0.251	0.0954	0.701	1.66767	1.16932	13.02	MIR4269	microRNA 4269		ncRNA	ENSG00000265215
100009667	0.203	0.07	0.645	1.81162	1.16852	16.07	POU5F1P5	POU class 5 homeobox 1 pseudogene 5	Oct4-pg5	pseudo
79772	0.0624	0.0134	0.472	2.47277	1.16837	33.21	MCTP1	multiple C2 and transmembrane domain containing 1		protein-coding	ENSG00000175471
441294	0.262	0.102	0.713	1.63731	1.16749	13.2	CTAGE15	CTAGE family member 15	CTAGE15P|cTAGE-15	protein-coding	ENSG00000271079
107984718	0.0477	0.00935	0.449	2.59886	1.16703	44.67	LOC107984718
105372795	0.239	0.0885	0.685	1.70346	1.16654	14.32	LOC105372795	replaced by ID 51227
101928607	0.259	0.0995	0.708	1.64713	1.16557	12.98	TRPM2-AS	TRPM2 antisense RNA	TRPM2-AS1	ncRNA
80122	0.314	0.134	0.777	1.49995	1.16553	10.88	MAP3K19	mitogen-activated protein kinase kinase kinase 19	RCK|YSK4	protein-coding	ENSG00000176601
54558	0.0131	0.00175	0.372	3.12928	1.16503	80.94	SPATA6	spermatogenesis associated 6	HASH|SRF-1|SRF1	protein-coding	ENSG00000132122
100130880	0.0468	0.00914	0.447	2.60664	1.16395	45.05	CREB3L2-AS1	CREB3L2 antisense RNA 1		ncRNA	ENSG00000237243
100287175	0.285	0.115	0.738	1.5773	1.16381	11.75	LOC100287175	uncharacterized LOC100287175		ncRNA
100874241	0.0112	0.00145	0.365	3.18449	1.163	113.14	STARD13-AS	STARD13 antisense RNA	STARD13-AS2	ncRNA	ENSG00000236581
84266	0.00627	0.00071	0.343	3.38562	1.16254	98.84	ALKBH7	alkB homolog 7	ABH7|SPATA11|UNQ6002	protein-coding	ENSG00000125652
105374179	NA	0.264	1.039	1.11813	1.16184	5.91	LOC105374179	uncharacterized LOC105374179		ncRNA
100874291	0.0443	0.00847	0.441	2.63285	1.16131	43.18	ALMS1-IT1	ALMS1 intronic transcript 1		ncRNA	ENSG00000230002
105377134	0.0628	0.0135	0.47	2.46981	1.16109	37.26	LOC105377134	uncharacterized LOC105377134		ncRNA
105372249	0.00253	0.000236	0.316	3.67669	1.16045	106.67	LOC105372249	uncharacterized LOC105372249		ncRNA
199800	0.0433	0.0082	0.439	2.64355	1.16043	45.65	ADM5	adrenomedullin 5 (putative)	AM5|C19orf76	protein-coding	ENSG00000224420
160298	0.0362	0.00645	0.426	2.72392	1.15969	40.45	C11orf42	chromosome 11 open reading frame 42		protein-coding	ENSG00000180878
378925	0.178	0.0577	0.611	1.89823	1.15925	22.03	RNF148	ring finger protein 148		protein-coding	ENSG00000235631
374618	0.00837	0.00101	0.352	3.288	1.15867	97.93	TEX9	testis expressed 9		protein-coding	ENSG00000151575
55821	0.00393	0.000401	0.327	3.53925	1.15821	80.63	ALLC	allantoicase	ALC	protein-coding	ENSG00000151360
85417	0.202	0.0695	0.638	1.81506	1.15791	16.17	CCNB3	cyclin B3	CYCB3	protein-coding	ENSG00000147082
166012	0.000157	8.94e-06	0.261	4.44136	1.15772	878.4	CHST13	carbohydrate sulfotransferase 13	C4ST3	protein-coding	ENSG00000180767
91057	6.82e-05	3.52e-06	0.249	4.63816	1.15693	244.92	CCDC34	coiled-coil domain containing 34	L15|NY-REN-41|RAMA3|SPGF76	protein-coding	ENSG00000109881
644511	0.199	0.0679	0.634	1.82565	1.15689	16.16	RPL13AP6	ribosomal protein L13a pseudogene 6	RPL13A_7_1096|bA348N5.5	pseudo	ENSG00000234118
9886	0.000116	6.3e-06	0.256	4.51612	1.1568	2214.43	RHOBTB1	Rho related BTB domain containing 1		protein-coding	ENSG00000072422
282679	7.28e-06	2.77e-07	0.225	5.13816	1.15664	444.15	AQP11	aquaporin 11	AQPX1	protein-coding	ENSG00000178301
107984679	0.223	0.0799	0.66	1.75111	1.15608	16.51	LOC107984679
677834	0.15	0.0451	0.577	2.00387	1.1559	22.72	SNORA55	small nucleolar RNA, H/ACA box 55	ACA55	snoRNA	ENSG00000201457
81928	3.37e-05	1.58e-06	0.241	4.8006	1.15504	585.09	CABLES2	Cdk5 and Abl enzyme substrate 2	C20orf150|dJ908M14.2|ik3-2	protein-coding	ENSG00000149679
107987119	0.0436	0.00828	0.437	2.64061	1.15497	44.01	LOC107987119	uncharacterized LOC107987119		ncRNA
51065	5.48e-07	1.58e-08	0.204	5.65305	1.15484	1461.63	RPS27L	ribosomal protein S27 like		protein-coding	ENSG00000185088
26211	0.264	0.103	0.707	1.63275	1.15441	13.87	OR2F1	olfactory receptor family 2 subfamily F member 1	7M1-2|OLF3|OR14-60|OR2F3|OR2F3P|OR2F4|OR2F5|OR7-139|OR7-140	protein-coding	ENSG00000213215
101929099	0.281	0.113	0.728	1.58505	1.1539	12.12	CD101-AS1	CD101 antisense RNA 1		ncRNA	ENSG00000236137
25890	0.0322	0.00555	0.416	2.77316	1.15244	46.96	ABI3BP	ABI family member 3 binding protein	NESHBP|TARSH	protein-coding	ENSG00000154175
41	0.00782	0.000927	0.348	3.31177	1.15162	121.55	ASIC1	acid sensing ion channel subunit 1	ACCN2|ASIC|BNaC2	protein-coding	ENSG00000110881
6182	0.0223	0.00349	0.394	2.92096	1.15161	265.08	MRPL12	mitochondrial ribosomal protein L12	5c5-2|L12mt|MRP-L31/34|MRPL7|MRPL7/L12|RPML12	protein-coding	ENSG00000262814
100506713	0.178	0.0578	0.606	1.89729	1.14896	17.54	ALOX12-AS1	ALOX12 antisense RNA 1		ncRNA	ENSG00000215067
113220	0.00988	0.00123	0.355	3.2316	1.14657	69.59	KIF12	kinesin family member 12	PFIC8	protein-coding	ENSG00000136883
92126	0.203	0.0701	0.633	1.81152	1.14617	17.35	DSEL	dermatan sulfate epimerase like	C18orf4|DE-epi2	protein-coding	ENSG00000171451
27158	0.0113	0.00146	0.36	3.18172	1.14583	704.98	NDOR1	NADPH dependent diflavin oxidoreductase 1	CIAE1|NR1|bA350O14.9	protein-coding	ENSG00000188566
4958	0.0349	0.00617	0.418	2.73881	1.14537	50.71	OMD	osteomodulin	OSAD|SLRR2C	protein-coding	ENSG00000127083
105374853	0.0712	0.0161	0.476	2.40759	1.14527	32.05	LOC105374853	uncharacterized LOC105374853		ncRNA
3422	5.7e-05	2.89e-06	0.245	4.67873	1.14516	1312.36	IDI1	isopentenyl-diphosphate delta isomerase 1	IPP1|IPPI1	protein-coding	ENSG00000067064
3014	1.37e-05	5.72e-07	0.229	5.00035	1.14505	1170.86	H2AX	H2A.X variant histone	H2A.X|H2A/X|H2AFX	protein-coding	ENSG00000188486
8857	0.000726	5.36e-05	0.283	4.0394	1.14472	1240.01	FCGBP	Fc gamma binding protein	FC(GAMMA)BP	protein-coding	ENSG00000275395
105371824	0.108	0.0285	0.522	2.19031	1.14432	25.23	LOC105371824	uncharacterized LOC105371824		ncRNA	ENSG00000250286
1842	0.00609	0.000688	0.337	3.39435	1.14432	118.51	ECM2	extracellular matrix protein 2		protein-coding	ENSG00000106823
107985285	0.322	0.138	0.772	1.48202	1.14405	10.92	LOC107985285	uncharacterized LOC107985285		ncRNA
105376228	0.318	0.136	0.767	1.49186	1.14361	11.82	LOC105376228
107987014	0.0253	0.00409	0.398	2.87093	1.14291	69.66	LOC107987014	uncharacterized LOC107987014		ncRNA	ENSG00000230894
84988	0.00875	0.00106	0.349	3.27314	1.14255	300.59	PPP1R16A	protein phosphatase 1 regulatory subunit 16A	MYPT3	protein-coding	ENSG00000160972
3203	0.238	0.0883	0.67	1.70454	1.14196	14.72	HOXA6	homeobox A6	HOX1|HOX1.2|HOX1B	protein-coding	ENSG00000106006
102466081	0.153	0.0468	0.574	1.98837	1.14161	23.16	MIR5739	microRNA 5739	hsa-mir-5739	ncRNA	ENSG00000276162
91120	0.0364	0.0065	0.419	2.7215	1.14089	57.88	ZNF682	zinc finger protein 682	BC39498_3	protein-coding	ENSG00000197124
4175	1.88e-06	6.24e-08	0.21	5.41186	1.13755	1126.99	MCM6	minichromosome maintenance complex component 6	MCG40308|Mis5|P105MCM	protein-coding	ENSG00000076003
9538	3.86e-07	1.06e-08	0.199	5.72076	1.13726	5341.12	EI24	EI24 autophagy associated transmembrane protein	EPG4|PIG8|TP53I8	protein-coding	ENSG00000149547
3769	0.00477	0.00051	0.327	3.4757	1.13709	122.18	KCNJ13	potassium inwardly rectifying channel subfamily J member 13	KIR1.4|KIR7.1|LCA16|SVD	protein-coding	ENSG00000115474
9609	8.84e-05	4.68e-06	0.248	4.57871	1.13673	340.12	RAB36	RAB36, member RAS oncogene family		protein-coding	ENSG00000100228
83882	0.274	0.109	0.709	1.6038	1.13654	13.29	TSPAN10	tetraspanin 10	OCSP	protein-coding	ENSG00000182612
105378863	0.136	0.0394	0.551	2.06021	1.13617	23.83	LOC105378863	uncharacterized LOC105378863		ncRNA
693135	0.187	0.0621	0.609	1.8658	1.13595	17.08	MIR551A	microRNA 551a	MIRN551A|mir-551a	ncRNA	ENSG00000207776
256933	NA	0.218	0.921	1.23224	1.13535	8.22	NPB	neuropeptide B	L7|PPL7|PPNPB	protein-coding	ENSG00000183979
336	1.57e-06	5.05e-08	0.208	5.44967	1.13445	24796.2	APOA2	apolipoprotein A2	Apo-AII|ApoA-II|apoAII	protein-coding	ENSG00000158874
22801	0.128	0.0365	0.542	2.09167	1.13364	36.41	ITGA11	integrin subunit alpha 11	HsT18964	protein-coding	ENSG00000137809
105376276	NA	0.191	0.867	1.30772	1.13318	8.05	LOC105376276	uncharacterized LOC105376276		ncRNA
51659	3e-05	1.39e-06	0.235	4.82581	1.13304	298.22	GINS2	GINS complex subunit 2	HSPC037|PSF2|Pfs2	protein-coding	ENSG00000131153
51313	0.000718	5.28e-05	0.28	4.04294	1.13171	1595.73	GASK1B	golgi associated kinase 1B	AD021|AD036|C4orf18|ENED|FAM198B	protein-coding	ENSG00000164125
107984876	0.208	0.0723	0.63	1.79709	1.13152	16.08	LOC107984876	uncharacterized LOC107984876	LA16c-306A4.2	protein-coding
105376504	0.0716	0.0162	0.47	2.40484	1.13134	38.35	LOC105376504
105372160	0.000674	4.89e-05	0.279	4.06081	1.13109	252.56	LOC105372160	uncharacterized LOC105372160		ncRNA
91289	0.00851	0.00103	0.345	3.28246	1.13109	1726.7	LMF2	lipase maturation factor 2	TMEM112B|TMEM153	protein-coding	ENSG00000100258
11181	0.0173	0.00254	0.375	3.01879	1.13085	66.15	TREH	trehalase	TRE|TREA|TREHD	protein-coding	ENSG00000118094
284618	4.44e-05	2.18e-06	0.239	4.73555	1.13022	310.82	RUSC1-AS1	RUSC1 antisense RNA 1	C1orf104	ncRNA	ENSG00000225855
107985022	NA	0.247	0.975	1.15863	1.12952	7.47	LOC107985022
3788	0.264	0.103	0.692	1.63134	1.12881	13.42	KCNS2	potassium voltage-gated channel modifier subfamily S member 2	KV9.2	protein-coding	ENSG00000156486
284439	3.54e-05	1.67e-06	0.236	4.7892	1.12878	656.27	SLC25A42	solute carrier family 25 member 42	MECREN	protein-coding	ENSG00000181035
105371907	0.341	0.152	0.787	1.43339	1.12742	11.16	SEPTIN9-DT	SEPTIN9 divergent transcript		ncRNA	ENSG00000263718
80776	0.0261	0.00425	0.394	2.85886	1.12715	57.26	B9D2	B9 domain containing 2	ICIS-1|JBTS34|MKS10|MKSR-2|MKSR2	protein-coding	ENSG00000123810
112268186	0.389	0.185	0.85	1.32496	1.12688	9.52	LOC112268186	basic proline-rich protein-like		protein-coding
286122	0.096	0.0243	0.5	2.25172	1.12661	27.6	LINC02904	long intergenic non-protein coding RNA 2904	C8orf31	ncRNA	ENSG00000177335
56104	0.184	0.0606	0.6	1.87608	1.12659	20.32	PCDHGB1	protocadherin gamma subfamily B, 1	PCDH-GAMMA-B1	protein-coding	ENSG00000254221
259217	0.000105	5.62e-06	0.248	4.54018	1.12653	239.36	HSPA12A	heat shock protein family A (Hsp70) member 12A		protein-coding	ENSG00000165868
100124537	0.141	0.0416	0.553	2.03793	1.12648	21.26	SNORA70B	small nucleolar RNA, H/ACA box 70B		snoRNA	ENSG00000206937
112268044	0.0634	0.0137	0.457	2.46488	1.12551	48.27	LOC112268044	ankyrin repeat domain-containing protein 18B-like		protein-coding
55231	0.05	0.00999	0.437	2.57615	1.12491	41.9	CCDC87	coiled-coil domain containing 87		protein-coding	ENSG00000182791
101927497	0.319	0.136	0.755	1.48986	1.12447	10.84	CDK6-AS1	CDK6 antisense RNA 1	BALR-2	ncRNA	ENSG00000237819
692211	0.0873	0.0213	0.488	2.3035	1.12429	30.59	SNORD98	small nucleolar RNA, C/D box 98	HBII-419	snoRNA	ENSG00000283551
6909	0.000641	4.6e-05	0.276	4.07501	1.12414	183.71	TBX2	T-box transcription factor 2	VETD	protein-coding	ENSG00000121068
23762	0.0808	0.0192	0.48	2.34193	1.124	33.14	OSBP2	oxysterol binding protein 2	HLM|ORP-4|ORP4|OSBPL1|OSBPL4	protein-coding	ENSG00000184792
8341	0.218	0.0778	0.637	1.76377	1.12347	1676.26	H2BC15	H2B clustered histone 15	H2B/d|H2BFD|HIST1H2BN	protein-coding	ENSG00000233822
100422884	0.345	0.154	0.788	1.42546	1.12323	10.6	MIR548U	microRNA 548u		ncRNA	ENSG00000212017
259293	0.0188	0.00283	0.376	2.98591	1.12254	103.88	TAS2R30	taste 2 receptor member 30	T2R30|T2R47|TAS2R47	protein-coding	ENSG00000256188
102723508	0.000372	2.45e-05	0.266	4.2195	1.12231	231.32	KANTR	KANTR integral membrane protein	LINC01155|Spasm	protein-coding	ENSG00000232593
130013	0.321	0.138	0.756	1.48483	1.12227	11.95	ACMSD	aminocarboxymuconate semialdehyde decarboxylase		protein-coding	ENSG00000153086
1605	1.82e-06	5.97e-08	0.207	5.41974	1.12224	8475.73	DAG1	dystroglycan 1	156DAG|A3a|AGRNR|DAG|LGMDR16|MDDGA9|MDDGC7|MDDGC9	protein-coding	ENSG00000173402
113157	NA	0.273	1.022	1.09689	1.12134	6.47	RPLP0P2	ribosomal protein lateral stalk subunit P0 pseudogene 2	RPLP0L2|RPLP0_3_1146	pseudo	ENSG00000243742
729262	0.011	0.00141	0.351	3.1934	1.12119	66.94	NUTM2B	NUT family member 2B	FAM22B|bA119F19.1	protein-coding	ENSG00000188199
8220	0.000504	3.47e-05	0.271	4.13996	1.12101	286.8	ESS2	ess-2 splicing factor homolog	DGCR13|DGCR14|DGS-H|DGS-I|DGSH|DGSI|ES2|ESS-2|Es2el|bis1	protein-coding	ENSG00000100056
5864	0.0623	0.0133	0.453	2.47435	1.12054	36.97	RAB3A	RAB3A, member RAS oncogene family		protein-coding	ENSG00000105649
105372226	0.203	0.0702	0.619	1.81075	1.12051	18.64	LOC105372226	uncharacterized LOC105372226		ncRNA
107986365	0.306	0.128	0.735	1.52262	1.11937	12.49	LOC107986365	uncharacterized LOC107986365		ncRNA
9068	0.000869	6.59e-05	0.28	3.99048	1.11931	220.68	ANGPTL1	angiopoietin like 1	ANG3|ANGPT3|ARP1|AngY|UNQ162|dJ595C2.2	protein-coding	ENSG00000116194
158326	4.69e-06	1.7e-07	0.214	5.22958	1.11924	6696.65	FREM1	FRAS1 related extracellular matrix 1	BNAR|C9orf143|C9orf145|C9orf154|MOTA|TILRR|TRIGNO2	protein-coding	ENSG00000164946
339260	0.000309	1.96e-05	0.262	4.26947	1.11879	197.6	LOC339260	uncharacterized LOC339260		ncRNA	ENSG00000233098
84222	NA	0.197	0.866	1.29122	1.11814	8.32	TMEM191A	transmembrane protein 191A (pseudogene)	TMEM191AP	pseudo	ENSG00000291085
1299	2.68e-05	1.24e-06	0.23	4.84994	1.11788	483.19	COL9A3	collagen type IX alpha 3 chain	DJ885L7.4.1|EDM3|IDD|MED|STL6	protein-coding	ENSG00000092758
55779	0.00147	0.000123	0.291	3.84069	1.11747	154.59	CFAP44	cilia and flagella associated protein 44	SPGF20|WDR52	protein-coding	ENSG00000206530
813	2.46e-06	8.4e-08	0.208	5.35838	1.11669	9303.6	CALU	calumenin		protein-coding	ENSG00000128595
25945	0.000167	9.6e-06	0.252	4.42601	1.1166	1793.09	NECTIN3	nectin cell adhesion molecule 3	CD113|CDW113|NECTIN-3|PPR3|PRR3|PVRL3|PVRR3	protein-coding	ENSG00000177707
339751	0.414	0.205	0.879	1.26858	1.11545	8.52	MAP3K20-AS1	MAP3K20 antisense RNA 1	MLK7-AS1	ncRNA	ENSG00000238133
116519	7.68e-05	4.01e-06	0.242	4.61108	1.11536	824.16	APOA5	apolipoprotein A5	APOAV|RAP3	protein-coding	ENSG00000110243
441150	0.0316	0.00543	0.401	2.78063	1.1145	53.39	C6orf226	chromosome 6 open reading frame 226		protein-coding	ENSG00000221821
4598	0.000181	1.06e-05	0.253	4.40461	1.11335	446.49	MVK	mevalonate kinase	LRBP|MK|MVLK|POROK3	protein-coding	ENSG00000110921
349152	0.139	0.0405	0.543	2.04846	1.11302	24.66	DPY19L2P2	DPY19L2 pseudogene 2		pseudo	ENSG00000291139
165055	0.000446	3.02e-05	0.266	4.17188	1.11089	645.09	CCDC138	coiled-coil domain containing 138		protein-coding	ENSG00000163006
100113379	0.128	0.0364	0.531	2.09194	1.11025	23.45	SNORD121A	small nucleolar RNA, C/D box 121A		snoRNA	ENSG00000238886
105377872	0.206	0.0717	0.616	1.80122	1.10982	19.04	LOC105377872
692111	NA	0.243	0.95	1.16864	1.10963	7.19	SNORD71	small nucleolar RNA, C/D box 71	HBII-239|MIRN768|hsa-mir-768	snoRNA	ENSG00000223224
283870	0.076	0.0175	0.467	2.37526	1.10937	44.93	BRICD5	BRICHOS domain containing 5	C16orf79	protein-coding	ENSG00000182685
102724843	0.000481	3.29e-05	0.267	4.15247	1.109	715.66	LOC102724843	uncharacterized LOC102724843		ncRNA	ENSG00000277067
7697	0.00193	0.000171	0.295	3.75803	1.10884	126.85	ZNF138	zinc finger protein 138	pHZ-32	protein-coding	ENSG00000197008
107987052	NA	0.245	0.955	1.16137	1.10873	6.69	LOC107987052
83879	9.57e-06	3.84e-07	0.218	5.0765	1.10842	1617.46	CDCA7	cell division cycle associated 7	ICF3|JPO1	protein-coding	ENSG00000144354
406956	0.33	0.143	0.757	1.46293	1.10804	12.71	MIR181B2	microRNA 181b-2	MIRN181B2|mir-181b-2	ncRNA	ENSG00000207737
10189	0.000117	6.36e-06	0.245	4.51421	1.10784	380	ALYREF	Aly/REF export factor	ALY|ALY/REF|BEF|REF|THOC4	protein-coding	ENSG00000183684
10865	0.00287	0.000274	0.304	3.63876	1.10772	244.49	ARID5A	AT-rich interaction domain 5A	MRF-1|MRF1|RP11-363D14	protein-coding	ENSG00000196843
3690	0.301	0.125	0.722	1.53482	1.1077	12.2	ITGB3	integrin subunit beta 3	BDPLT16|BDPLT2|BDPLT24|CD61|GP3A|GPIIIa|GT|GT2	protein-coding	ENSG00000259207
107985897	0.00818	0.00098	0.336	3.29616	1.10715	117.79	LOC107985897	uncharacterized LOC107985897		ncRNA
6678	0.000465	3.17e-05	0.266	4.16119	1.10657	275.95	SPARC	secreted protein acidic and cysteine rich	BM-40|OI17|ON|ONT	protein-coding	ENSG00000113140
2302	0.0963	0.0245	0.492	2.24963	1.10615	42.21	FOXJ1	forkhead box J1	CILD43|FKHL13|HFH-4|HFH4	protein-coding	ENSG00000129654
257397	0.000244	1.5e-05	0.255	4.32902	1.10531	3024.84	TAB3	TGF-beta activated kinase 1 (MAP3K7) binding protein 3	MAP3K7IP3|NAP1	protein-coding	ENSG00000157625
338069	0.00225	0.000206	0.298	3.71199	1.10453	132.18	ST7-OT4	ST7 overlapping transcript 4	NCRNA00042|ST7OT4	ncRNA	ENSG00000214188
84905	0.0427	0.00807	0.417	2.64933	1.1043	49.78	ZNF341	zinc finger protein 341	HIES3	protein-coding	ENSG00000131061
23580	0.000744	5.51e-05	0.273	4.03266	1.10292	1936.19	CDC42EP4	CDC42 effector protein 4	BORG4|CEP4|KAIA1777	protein-coding	ENSG00000179604
102466518	0.451	0.235	0.929	1.18742	1.10289	9.06	MIR6081	microRNA 6081	hsa-mir-6081	ncRNA	ENSG00000274115
107984999	0.222	0.0793	0.628	1.7548	1.10236	18.83	LOC107984999	uncharacterized LOC107984999		ncRNA
140771	0.0135	0.00183	0.353	3.11602	1.10134	64.25	SMCR5	Smith-Magenis syndrome chromosome region, candidate 5	NCRNA00034	ncRNA	ENSG00000226746
105374114	0.39	0.186	0.834	1.32112	1.10122	9.57	LOC105374114	uncharacterized LOC105374114		ncRNA	ENSG00000248468
9914	0.155	0.0475	0.555	1.98221	1.10097	20.99	ATP2C2	ATPase secretory pathway Ca2+ transporting 2	SPCA2	protein-coding	ENSG00000064270
105377138	NA	0.236	0.929	1.18425	1.10076	7.56	LINC01678	long intergenic non-protein coding RNA 1678		ncRNA
80094	0.226	0.0815	0.632	1.74179	1.10046	17.62	BIN3-IT1	BIN3 intronic transcript 1		ncRNA
9543	6.91e-06	2.61e-07	0.214	5.14979	1.09996	2512.66	IGDCC3	immunoglobulin superfamily DCC subclass member 3	HsT18880|PUNC	protein-coding	ENSG00000174498
101928371	0.000402	2.68e-05	0.262	4.19875	1.0998	218.67	LOC101928371	uncharacterized LOC101928371		ncRNA	ENSG00000225420
924	0.00309	0.0003	0.304	3.61533	1.09936	477.64	CD7	CD7 molecule	GP40|LEU-9|TP41|Tp40	protein-coding	ENSG00000173762
8482	0.000106	5.7e-06	0.242	4.53707	1.09891	537.03	SEMA7A	semaphorin 7A (John Milton Hagen blood group)	CD108|CDw108|H-SEMA-K1|H-Sema-L|JMH|PFIC11|SEMAK1|SEMAL	protein-coding	ENSG00000138623
124925	0.131	0.0374	0.528	2.08119	1.0986	28.64	SEZ6	seizure related 6 homolog	BSRPC	protein-coding	ENSG00000063015
107985556	NA	0.253	0.961	1.14272	1.09855	7.38	LOC107985556
103752584	0.21	0.0735	0.613	1.78979	1.09804	16.89	CCND2-AS1	CCND2 antisense RNA 1	CCND2-AS2	ncRNA	ENSG00000255920
102724708	0.315	0.134	0.732	1.49959	1.09764	11.96	ARFGEF1-DT	ARFGEF1 divergent transcript		ncRNA
677805	0.012	0.00157	0.347	3.16111	1.09699	83.04	SNORA18	small nucleolar RNA, H/ACA box 18	ACA18	snoRNA	ENSG00000207145
51449	1.31e-05	5.45e-07	0.219	5.00962	1.09693	5574.27	PCYOX1	prenylcysteine oxidase 1	PCL1	protein-coding	ENSG00000116005
51296	0.247	0.0931	0.653	1.6791	1.09676	15.03	SLC15A3	solute carrier family 15 member 3	OCTP|PHT2|PTR3	protein-coding	ENSG00000110446
107987238	0.149	0.0448	0.546	2.00683	1.09638	23.47	LOC107987238
54959	6.28e-07	1.83e-08	0.195	5.6273	1.09622	4995.76	ODAM	odontogenic, ameloblast associated	APIN	protein-coding	ENSG00000109205
3691	0.000897	6.86e-05	0.275	3.98097	1.09621	465.57	ITGB4	integrin subunit beta 4	CD104|GP150|JEB5A|JEB5B	protein-coding	ENSG00000132470
101928659	0.345	0.154	0.769	1.42449	1.09552	12.84	C16orf95-DT	C16orf95 divergent transcript		ncRNA	ENSG00000270006
105375604	NA	0.23	0.913	1.20003	1.09533	6.97	LOC105375604	uncharacterized threonine-rich GPI-anchored glycoprotein PJ4664.02-like		protein-coding
56106	0.368	0.17	0.797	1.37357	1.09532	9.89	PCDHGA10	protocadherin gamma subfamily A, 10	PCDH-GAMMA-A10	protein-coding	ENSG00000253846
54760	0.204	0.0707	0.606	1.80729	1.09511	27.14	PCSK4	proprotein convertase subtilisin/kexin type 4	PC4|SPC5	protein-coding	ENSG00000115257
105375366	0.152	0.0464	0.55	1.99198	1.09504	27.55	LOC105375366	uncharacterized LOC105375366		ncRNA	ENSG00000281120
2741	0.225	0.0812	0.628	1.74396	1.09492	16.55	GLRA1	glycine receptor alpha 1	HKPX1|STHE	protein-coding	ENSG00000145888
79415	0.00479	0.000512	0.315	3.47423	1.09477	1032.91	CYBC1	cytochrome b-245 chaperone 1	C17orf62|CGD5|Eros	protein-coding	ENSG00000178927
105379219	0.415	0.205	0.864	1.26649	1.09448	8.66	FAM85B	family with sequence similarity 85 member B	lncRNA-HEIM	ncRNA
147807	0.119	0.0329	0.513	2.13319	1.09406	45.38	ZNF524	zinc finger protein 524		protein-coding	ENSG00000171443
3781	0.0812	0.0193	0.467	2.34007	1.09379	35.73	KCNN2	potassium calcium-activated channel subfamily N member 2	DYT34|KCa2.2|NEDMAB|SK2|SKCA2|SKCa 2|hSK2	protein-coding	ENSG00000080709
388507	0.00346	0.000343	0.305	3.58083	1.09375	148.16	ZNF788P	zinc finger family member 788, pseudogene	ZNF788	pseudo
107984416	NA	0.236	0.922	1.18443	1.09252	6.96	LOC107984416
4277	0.00066	4.78e-05	0.269	4.06634	1.09242	791.34	MICB	MHC class I polypeptide-related sequence B	PERB11.2	protein-coding	ENSG00000204516
107984570	0.0454	0.00876	0.417	2.62133	1.0923	62.2	LINC00444	long intergenic non-protein coding RNA 444		ncRNA
29950	0.0646	0.0141	0.445	2.45488	1.09198	46.24	SERTAD1	SERTA domain containing 1	SEI1|TRIP-Br1|TRIPBR1	protein-coding	ENSG00000197019
113189	0.00021	1.26e-05	0.25	4.36746	1.09185	396.63	CHST14	carbohydrate sulfotransferase 14	ATCS|D4ST1|EDSMC1|HNK1ST	protein-coding	ENSG00000169105
105369383	0.169	0.0536	0.565	1.9303	1.09144	22.36	LOC105369383	uncharacterized LOC105369383		ncRNA
105372484	0.232	0.0847	0.633	1.72409	1.09124	17.18	LOC105372484	uncharacterized LOC105372484		ncRNA
100272228	0.0403	0.00747	0.408	2.67518	1.09118	54.28	EOLA2-DT	EOLA2 divergent transcript	LINC00894	ncRNA	ENSG00000235703
107986715	0.0362	0.00645	0.4	2.72397	1.09071	62.16	LOC107986715	uncharacterized LOC107986715		ncRNA
100129518	0.0156	0.00222	0.356	3.05936	1.09015	63.65	SOD2-OT1	SOD2 overlapping transcript 1	SOD2	ncRNA	ENSG00000285427
105372524	0.374	0.174	0.801	1.35954	1.08935	12.06	LOC105372524	uncharacterized LOC105372524		ncRNA
3679	0.0193	0.00292	0.366	2.97595	1.08913	61.79	ITGA7	integrin subunit alpha 7		protein-coding	ENSG00000135424
100616253	0.129	0.0367	0.521	2.08867	1.08866	26.72	MIR4762	microRNA 4762		ncRNA	ENSG00000264160
105376485	0.0813	0.0193	0.465	2.33916	1.08834	40.55	LOC105376485	uncharacterized LOC105376485		ncRNA
57464	0.000805	6.04e-05	0.271	4.01119	1.08812	366.9	STRIP2	striatin interacting protein 2	FAM40B|FAR11B	protein-coding	ENSG00000128578
105379051	0.00817	0.000978	0.33	3.29685	1.08763	87.08	LOC105379051	uncharacterized LOC105379051		ncRNA
105373170	0.00629	0.000713	0.321	3.38434	1.08677	102.14	LOC105373170	uncharacterized LOC105373170		ncRNA	ENSG00000286071
25959	0.000337	2.17e-05	0.256	4.24617	1.08667	397.32	KANK2	KN motif and ankyrin repeat domains 2	ANKRD25|MXRA3|NPHS16|PPKWH|SIP	protein-coding	ENSG00000197256
677802	0.267	0.105	0.669	1.62325	1.08636	13.71	SNORA14B	small nucleolar RNA, H/ACA box 14B	ACA14b	snoRNA	ENSG00000207181
6643	0.00027	1.68e-05	0.252	4.3034	1.08593	468.16	SNX2	sorting nexin 2	TRG-9	protein-coding	ENSG00000205302
9211	7.78e-05	4.07e-06	0.236	4.60801	1.08579	623.25	LGI1	leucine rich glioma inactivated 1	ADLTE|ADPAEF|ADPEAF|EPITEMPIN|EPT|ETL1|IB1099	protein-coding	ENSG00000108231
127707	0.0182	0.00271	0.362	2.99906	1.08532	68.13	KLHDC7A	kelch domain containing 7A		protein-coding	ENSG00000179023
132671	1.88e-05	8.22e-07	0.22	4.92999	1.08497	538.29	SPATA18	spermatogenesis associated 18	Mieap|SPETEX1	protein-coding	ENSG00000163071
5551	0.0631	0.0136	0.44	2.46753	1.08474	36.69	PRF1	perforin 1	HPLH2|P1|PFP	protein-coding	ENSG00000180644
115106	0.000527	3.67e-05	0.263	4.12758	1.08425	277.68	HAUS1	HAUS augmin like complex subunit 1	CCDC5|HEI-C|HEIC|HsT1461	protein-coding	ENSG00000152240
81	4.41e-05	2.16e-06	0.229	4.73776	1.08398	5981.78	ACTN4	actinin alpha 4	ACTININ-4|FSGS|FSGS1	protein-coding	ENSG00000130402
101929989	0.029	0.00484	0.385	2.81734	1.08355	52.31	LITAFD	LITAF domain containing		protein-coding	ENSG00000283516
105371088	0.357	0.163	0.776	1.39539	1.0834	10.43	LOC105371088	uncharacterized LOC105371088		ncRNA
2841	0.0108	0.00138	0.338	3.19943	1.08269	153.87	GPR18	G protein-coupled receptor 18		protein-coding	ENSG00000125245
23270	9.47e-06	3.8e-07	0.213	5.07871	1.07965	894.05	TSPYL4	TSPY like 4	dJ486I3.2	protein-coding	ENSG00000187189
150967	0.00358	0.000359	0.302	3.56883	1.07945	306.84	LINC01963	long intergenic non-protein coding RNA 1963	PKI55	ncRNA	ENSG00000260804
387885	0.0294	0.00493	0.383	2.81127	1.07719	79.31	CFAP73	cilia and flagella associated protein 73	CCDC42B|MIA2	protein-coding	ENSG00000186710
100126338	0.282	0.113	0.68	1.58373	1.07711	17.39	MIR937	microRNA 937	MIRN937|hsa-mir-937|mir-937	ncRNA	ENSG00000284224
107984868	0.0478	0.0094	0.415	2.59703	1.07686	41.98	LOC107984868
170463	0.0066	0.00076	0.32	3.3669	1.07657	405.29	SSBP4	single stranded DNA binding protein 4		protein-coding	ENSG00000130511
53844	0.0478	0.0094	0.414	2.5972	1.07629	56.38	COPG2IT1	COPG2 imprinted transcript 1	CIT1|COPG2AS|DKFZP761N09121|NCRNA00170	ncRNA
150244	0.424	0.213	0.864	1.24617	1.07624	9.44	ZDHHC8BP	ZDHHC8B, pseudogene	ZDHHC8P|ZDHHC8P1	pseudo	ENSG00000290920
414918	0.0759	0.0175	0.453	2.37615	1.07612	37.72	DENND6B	DENN domain containing 6B	AFI1B|FAM116B	protein-coding	ENSG00000205593
100996724	0.00488	0.000525	0.31	3.46791	1.07603	102.74	PDE4DIPP2	PDE4DIP pseudogene 2	CMYA2|MMGL|Myomegalin|PDE4DIP	pseudo
57332	0.0139	0.0019	0.346	3.10479	1.07567	78.55	CBX8	chromobox 8	PC3|RC1	protein-coding	ENSG00000141570
105371271	0.0591	0.0125	0.43	2.49883	1.07486	47.16	LOC105371271	uncharacterized LOC105371271		ncRNA
8349	0.00125	0.000102	0.277	3.88639	1.07467	3906.44	H2BC21	H2B clustered histone 21	GL105|H2B|H2B-GL105|H2B.1|H2BE|H2BFQ|H2BGL105|H2BQ|HIST2H2BE	protein-coding	ENSG00000184678
124989	0.00203	0.000182	0.287	3.74297	1.07409	433.35	EFCAB13	EF-hand calcium binding domain 13	C17orf57	protein-coding	ENSG00000178852
10101	0.00847	0.00102	0.327	3.28401	1.07395	359.02	NUBP2	NUBP iron-sulfur cluster assembly factor 2, cytosolic	CFD1|CIAO6|NBP 2|NUBP1	protein-coding	ENSG00000095906
105377873	0.342	0.152	0.749	1.43291	1.0736	11.46	LOC105377873	uncharacterized LOC105377873		ncRNA
105374010	0.0126	0.00167	0.341	3.14269	1.07316	210.05	LOC105374010	uncharacterized LOC105374010		ncRNA
105376110	0.179	0.0585	0.567	1.89216	1.07249	22.29	LOC105376110	uncharacterized LOC105376110		ncRNA
128218	NA	0.263	0.957	1.12036	1.07207	7.22	TMEM125	transmembrane protein 125		protein-coding	ENSG00000179178
101928089	0.0983	0.0251	0.479	2.23933	1.07175	38	SMYD3-AS1	SMYD3 antisense RNA 1		ncRNA
100313886	NA	0.25	0.931	1.14962	1.07032	7.45	MIR2116	microRNA 2116	mir-2116	ncRNA	ENSG00000253030
5307	0.0294	0.00493	0.38	2.81128	1.06968	290.06	PITX1	paired like homeodomain 1	BFT|CCF|LBNBG|POTX|PTX1	protein-coding	ENSG00000069011
57717	0.0739	0.0169	0.448	2.38931	1.06968	35.63	PCDHB16	protocadherin beta 16	ME1|PCDH-BETA16|PCDH3X|PCDHB8a	protein-coding	ENSG00000272674
27345	0.0195	0.00296	0.36	2.97136	1.06936	63.9	KCNMB4	potassium calcium-activated channel subfamily M regulatory beta subunit 4		protein-coding	ENSG00000135643
105372446	0.457	0.24	0.91	1.17523	1.0692	9.21	LIM2-AS1	LIM2 and SIGLEC10 antisense RNA 1		ncRNA
100500888	0.15	0.0451	0.533	2.00405	1.06816	56.18	MIR3940	microRNA 3940	mir-3940	ncRNA	ENSG00000284159
84765	0.00315	0.000306	0.296	3.60992	1.06792	173.74	ZNF577	zinc finger protein 577		protein-coding	ENSG00000161551
100507062	0.0164	0.00237	0.351	3.0398	1.06781	87.88	PSMD6-AS2	PSMD6 antisense RNA 2		ncRNA	ENSG00000239653
105378728	0.097	0.0247	0.475	2.24632	1.06723	30.9	LOC105378728	uncharacterized LOC105378728		ncRNA
105376224	0.0142	0.00196	0.344	3.09687	1.06647	76.58	LOC105376224	uncharacterized LOC105376224		ncRNA
7447	3.9e-05	1.88e-06	0.224	4.76644	1.06646	2182.92	VSNL1	visinin like 1	HLP3|HPCAL3|HUVISL1|VILIP|VILIP-1	protein-coding	ENSG00000163032
54991	0.0291	0.00486	0.379	2.81635	1.06643	107.31	C1orf159	chromosome 1 open reading frame 159		protein-coding	ENSG00000131591
8208	0.000111	5.99e-06	0.236	4.52672	1.06634	531.63	CHAF1B	chromatin assembly factor 1 subunit B	CAF-1|CAF-IP60|CAF1|CAF1A|CAF1P60|MPHOSPH7|MPP7	protein-coding	ENSG00000159259
9600	0.016	0.00229	0.349	3.05043	1.06603	449.14	PITPNM1	phosphatidylinositol transfer protein membrane associated 1	DRES9|NIR2|PITPNM|RDGB|RDGB1|RDGBA|RDGBA1|Rd9	protein-coding	ENSG00000110697
146691	0.000411	2.76e-05	0.254	4.19268	1.06583	374.14	TOM1L2	target of myb1 like 2 membrane trafficking protein		protein-coding	ENSG00000175662
100129424	0.071	0.016	0.442	2.40887	1.06554	39.88	RPL19P12	ribosomal protein L19 pseudogene 12	RPL19_4_829	pseudo
10788	0.000446	3.03e-05	0.255	4.1714	1.06494	3026.38	IQGAP2	IQ motif containing GTPase activating protein 2		protein-coding	ENSG00000145703
51057	0.000739	5.47e-05	0.264	4.03444	1.06412	242.75	WDPCP	WD repeat containing planar cell polarity effector	BBS15|C2orf86|CHDTHP|CPLANE5|FRITZ|FRTZ	protein-coding	ENSG00000143951
100507244	0.302	0.125	0.694	1.53325	1.06406	12.99	MAMDC2-AS1	MAMDC2 antisense RNA 1		ncRNA	ENSG00000204706
105377743	0.092	0.0228	0.467	2.27634	1.06399	33.22	LOC105377743	uncharacterized LOC105377743		ncRNA
3049	0.0781	0.0183	0.451	2.35981	1.06369	37.16	HBQ1	hemoglobin subunit theta 1	HBQ	protein-coding	ENSG00000086506
197342	0.041	0.00763	0.399	2.66822	1.06354	51.93	EME2	essential meiotic structure-specific endonuclease subunit 2	SLX2B|gs125	protein-coding	ENSG00000197774
107987309	0.201	0.0691	0.585	1.81751	1.06353	18.76	LOC107987309
102723331	0.346	0.155	0.747	1.42332	1.06318	10.83	LOC102723331	uncharacterized LOC102723331		ncRNA
730102	3.85e-05	1.84e-06	0.223	4.76984	1.06279	526.47	CRYZL2P	crystallin zeta like 2, pseudogene		pseudo	ENSG00000242193
10324	0.261	0.101	0.648	1.64003	1.06233	16.79	KLHL41	kelch like family member 41	KBTBD10|Krp1|SARCOSIN	protein-coding	ENSG00000239474
406954	0.05	0.00999	0.412	2.57619	1.06184	66.42	MIR181A2	microRNA 181a-2	MIRN181A|MIRN181A2|hsa-mir-181a-2|mir-181a-2	ncRNA	ENSG00000207595
146822	0.333	0.146	0.73	1.45387	1.06158	12.26	CDRT15	CMT1A duplicated region transcript 15		protein-coding	ENSG00000223510
441454	0.139	0.0405	0.517	2.0485	1.05931	25.05	PTMAP11	prothymosin alpha pseudogene 11		pseudo
84133	4.51e-06	1.62e-07	0.202	5.23789	1.05903	3361.53	ZNRF3	zinc and ring finger 3	BK747E2.3|RNF203	protein-coding	ENSG00000183579
283624	0.0053	0.000579	0.308	3.4413	1.05888	457.91	LINC00641	long intergenic non-protein coding RNA 641		ncRNA	ENSG00000258441
81620	0.00328	0.000321	0.294	3.59754	1.05845	469.04	CDT1	chromatin licensing and DNA replication factor 1	DUP|RIS2	protein-coding	ENSG00000167513
55388	0.000164	9.42e-06	0.239	4.43015	1.05821	750.54	MCM10	minichromosome maintenance 10 replication initiation factor	CNA43|DNA43|IMD80|PRO2249	protein-coding	ENSG00000065328
78989	0.00595	0.000667	0.311	3.40292	1.05784	101.78	COLEC11	collectin subfamily member 11	3MC2|CL-11|CL-K1-I|CL-K1-II|CL-K1-IIa|CL-K1-IIb|CLK1	protein-coding	ENSG00000118004
100131378	0.246	0.0927	0.629	1.68153	1.05765	15.64	C11orf91	chromosome 11 open reading frame 91		protein-coding	ENSG00000205177
100129940	0.0062	0.000701	0.312	3.38908	1.05725	1393.57	HMGA2-AS1	HMGA2 antisense RNA 1		ncRNA	ENSG00000197301
130399	NA	0.255	0.928	1.13909	1.05671	6.84	ACVR1C	activin A receptor type 1C	ACVRLK7|ALK7	protein-coding	ENSG00000123612
101929347	0.201	0.0691	0.581	1.81762	1.05658	19.93	LOC101929347	uncharacterized LOC101929347		ncRNA
105376843	0.0949	0.0239	0.468	2.2591	1.05632	35.71	SNHG25	small nucleolar RNA host gene 25		ncRNA	ENSG00000266402
140701	0.0209	0.00322	0.358	2.94582	1.05534	87.16	ABHD16B	abhydrolase domain containing 16B	C20orf135|dJ591C20.1	protein-coding	ENSG00000183260
101060341	0.43	0.218	0.856	1.23217	1.0549	8.63	LOC101060341	putative uncharacterized protein FLJ44672		protein-coding
63939	0.000675	4.91e-05	0.26	4.06001	1.05489	781.17	FAM217B	family with sequence similarity 217 member B	C20orf177|dJ551D2.5	protein-coding	ENSG00000196227
101929719	0.242	0.0904	0.623	1.69351	1.05454	18.17	LOC101929719	uncharacterized LOC101929719		ncRNA	ENSG00000254363
85395	0.00284	0.000271	0.289	3.64174	1.05398	306.07	SLX9	SLX9 ribosome biogenesis factor	C21orf70|FAM207A|PRED56	protein-coding	ENSG00000160256
360155	0.242	0.0906	0.622	1.69239	1.05346	17.43	CYCSP52	CYCS pseudogene 52	HC6|HCP2	pseudo	ENSG00000235700
105375434	0.0268	0.00441	0.37	2.84758	1.05314	61.22	LOC105375434	uncharacterized LOC105375434		protein-coding
100506668	0.000991	7.73e-05	0.266	3.95256	1.05305	182.81	NRAV	negative regulator of antiviral response	DYNLL1-AS1|DYNLL1AS1	ncRNA	ENSG00000248008
6713	1.44e-05	6.07e-07	0.211	4.989	1.05209	1455.08	SQLE	squalene epoxidase		protein-coding	ENSG00000104549
27239	0.0804	0.0191	0.449	2.34437	1.05151	35.67	GPR162	G protein-coupled receptor 162	A-2|GRCA	protein-coding	ENSG00000250510
90288	0.0314	0.00537	0.378	2.78401	1.05116	56.49	EFCAB12	EF-hand calcium binding domain 12	C3orf25	protein-coding	ENSG00000172771
126133	0.0109	0.00139	0.329	3.19657	1.05092	322.22	ALDH16A1	aldehyde dehydrogenase 16 family member A1		protein-coding	ENSG00000161618
5111	1.24e-06	3.91e-08	0.191	5.49501	1.0508	7553.31	PCNA	proliferating cell nuclear antigen	ATLD2	protein-coding	ENSG00000132646
107986577	0.0919	0.0228	0.462	2.27674	1.05077	38.17	LOC107986577
65975	0.00137	0.000113	0.272	3.86015	1.0507	264.29	STK33	serine/threonine kinase 33		protein-coding	ENSG00000130413
5069	0.0291	0.00486	0.373	2.81647	1.04941	83.81	PAPPA	pappalysin 1	ASBABP2|DIPLA1|IGFBP-4ase|PAPA|PAPP-A|PAPPA1	protein-coding	ENSG00000182752
100616360	NA	0.227	0.869	1.20725	1.04901	7.7	MIR2467	microRNA 2467	mir-2467	ncRNA	ENSG00000264292
285740	0.114	0.031	0.486	2.15707	1.04828	43.59	PHACTR2-AS1	PHACTR2 antisense RNA 1	NR027113|lncIHS	ncRNA	ENSG00000235740
169270	0.0494	0.0098	0.406	2.58277	1.04775	44.55	ZNF596	zinc finger protein 596		protein-coding	ENSG00000172748
205717	0.000216	1.3e-05	0.24	4.36033	1.04681	2022.09	USF3	upstream transcription factor family member 3	KIAA2018	protein-coding	ENSG00000176542
375790	0.00506	0.000547	0.303	3.45653	1.04646	3767.59	AGRN	agrin	AGRIN|CMS8|CMSPPD	protein-coding	ENSG00000188157
1159	0.0492	0.00975	0.405	2.58444	1.04637	51.44	CKMT1B	creatine kinase, mitochondrial 1B	CKMT|CKMT1|UMTCK	protein-coding	ENSG00000237289
23171	2.62e-05	1.21e-06	0.215	4.85439	1.04605	751.63	GPD1L	glycerol-3-phosphate dehydrogenase 1 like	GPD1-L	protein-coding	ENSG00000152642
1133	0.0768	0.0178	0.441	2.37009	1.04501	44.73	CHRM5	cholinergic receptor muscarinic 5	HM5	protein-coding	ENSG00000184984
105375652	0.0424	0.00796	0.393	2.65394	1.0436	61.21	LOC105375652	uncharacterized LOC105375652		ncRNA
105375228	0.366	0.168	0.757	1.37803	1.04267	11.98	LOC105375228	uncharacterized LOC105375228		ncRNA
388588	0.00575	0.00064	0.305	3.41396	1.04215	214.51	SMIM1	small integral membrane protein 1 (Vel blood group)	Vel	protein-coding	ENSG00000235169
105372245	0.137	0.0397	0.507	2.05678	1.0418	26.05	LOC105372245	uncharacterized LOC105372245		ncRNA
219	1.11e-05	4.51e-07	0.206	5.04587	1.04179	2928.03	ALDH1B1	aldehyde dehydrogenase 1 family member B1	ALDH5|ALDHX	protein-coding	ENSG00000137124
107985909	0.00789	0.000937	0.315	3.30877	1.04111	180.59	LOC107985909	uncharacterized LOC107985909		ncRNA
89891	0.00157	0.000133	0.272	3.82053	1.04036	869.27	DYNC2I2	dynein 2 intermediate chain 2	CFAP133|DIC5|FAP133|SRTD11|WDR34|bA216B9.3	protein-coding	ENSG00000119333
55210	0.0164	0.00236	0.342	3.04044	1.03995	502.89	ATAD3A	ATPase family AAA domain containing 3A	HAYOS|PHRINL	protein-coding	ENSG00000197785
259289	0.23	0.0838	0.601	1.72892	1.03971	17.48	TAS2R43	taste 2 receptor member 43	T2R43|T2R52	protein-coding	ENSG00000255374
105372581	0.02	0.00305	0.351	2.96303	1.03964	81.42	LOC105372581	uncharacterized LOC105372581		ncRNA
388951	0.354	0.16	0.74	1.40417	1.03911	11.26	TSPYL6	TSPY like 6		protein-coding	ENSG00000178021
101929752	0.0664	0.0146	0.425	2.44195	1.03862	41.69	LOC101929752	uncharacterized LOC101929752		ncRNA
475	0.000112	6.02e-06	0.229	4.52568	1.0385	960.71	ATOX1	antioxidant 1 copper chaperone	ATX1|HAH1	protein-coding	ENSG00000177556
107985130	0.281	0.112	0.654	1.58747	1.03821	19.77	LOC107985130
56928	0.0227	0.00358	0.356	2.9131	1.03817	373.61	SPPL2B	signal peptide peptidase like 2B	IMP-4|IMP4|PSH4|PSL1	protein-coding	ENSG00000005206
57449	0.0139	0.00189	0.334	3.10648	1.03807	132.13	PLEKHG5	pleckstrin homology and RhoGEF domain containing G5	CMTRIC|DSMA4|GEF720|Syx|Tech	protein-coding	ENSG00000171680
105370677	0.138	0.0398	0.504	2.05534	1.03677	28.64	LOC105370677	uncharacterized LOC105370677		ncRNA
2177	1.11e-05	4.52e-07	0.205	5.04557	1.0367	1499.2	FANCD2	FA complementation group D2	FA-D2|FA4|FACD|FAD|FAD2|FANCD	protein-coding	ENSG00000144554
393	0.0478	0.00938	0.399	2.59778	1.03659	122.44	ARHGAP4	Rho GTPase activating protein 4	C1|RGC1|RhoGAP4|SrGAP4|p115	protein-coding	ENSG00000089820
5639	0.26	0.1	0.63	1.64411	1.03607	16.35	PRRG2	proline rich and Gla domain 2	PRGP2	protein-coding	ENSG00000126460
100422990	0.272	0.107	0.643	1.61034	1.03592	16.39	MIR3134	microRNA 3134		ncRNA	ENSG00000264354
6822	4.22e-06	1.52e-07	0.197	5.25055	1.03577	3277.05	SULT2A1	sulfotransferase family 2A member 1	DHEA-ST|DHEA-ST8|DHEAS|HST|ST2|ST2A1|ST2A3|STD|SULT2A3|hSTa	protein-coding	ENSG00000105398
101929356	0.00458	0.000484	0.297	3.48963	1.03535	386.69	LOC101929356
54821	0.00467	0.000495	0.297	3.48346	1.03505	263.62	ERCC6L	ERCC excision repair 6 like, spindle assembly checkpoint helicase	PICH|RAD26L	protein-coding	ENSG00000186871
112268077	0.00985	0.00123	0.32	3.23243	1.03504	87.63	LOC112268077	uncharacterized LOC112268077		ncRNA
5427	0.000574	4.05e-05	0.252	4.10467	1.03316	615.87	POLE2	DNA polymerase epsilon 2, accessory subunit	DPE2	protein-coding	ENSG00000100479
284992	0.00187	0.000165	0.274	3.76735	1.03266	222.1	CCDC150	coiled-coil domain containing 150		protein-coding	ENSG00000144395
2798	0.0281	0.00467	0.365	2.82877	1.03216	79.58	GNRHR	gonadotropin releasing hormone receptor	GNRHR1|GRHR|HH7|LHRHR|LRHR	protein-coding	ENSG00000109163
6948	0.371	0.172	0.755	1.36675	1.03153	12.21	TCN2	transcobalamin 2	D22S676|D22S750|II|TC|TC II|TC-2|TC2|TCII	protein-coding	ENSG00000185339
105370154	0.331	0.144	0.707	1.45932	1.03144	13.86	LINC02344	long intergenic non-protein coding RNA 2344		ncRNA
84630	0.0107	0.00136	0.322	3.20242	1.03131	87.8	TTBK1	tau tubulin kinase 1	BDTK	protein-coding	ENSG00000146216
107984211	0.0541	0.0111	0.406	2.53868	1.0302	45.59	LOC107984211	uncharacterized LOC107984211		ncRNA
100874530	0.181	0.0593	0.546	1.88603	1.02999	22.17	APOBEC3B-AS1	APOBEC3B antisense RNA 1		ncRNA	ENSG00000249310
79809	0.00155	0.00013	0.269	3.82564	1.02977	3368.44	TTC21B	tetratricopeptide repeat domain 21B	ATD4|CFAP60|FAP60|FLA17|IFT139|IFT139B|JBTS11|NPHP12|Nbla10696|SRTD4|THM1	protein-coding	ENSG00000123607
55540	6.01e-05	3.05e-06	0.221	4.6672	1.02955	1750.02	IL17RB	interleukin 17 receptor B	CRL4|EVI27|IL17BR|IL17RH1	protein-coding	ENSG00000056736
79853	0.186	0.0616	0.551	1.86898	1.02932	28.27	TM4SF20	transmembrane 4 L six family member 20	PRO994|SLI5|TCCE518	protein-coding	ENSG00000168955
56983	0.00125	0.000102	0.265	3.88655	1.02867	665.19	POGLUT1	protein O-glucosyltransferase 1	C3orf9|CLP46|KDELCL1|KTELC1|LGMD2Z|LGMDR21|MDS010|MDSRP|Rumi|hCLP46	protein-coding	ENSG00000163389
107984910	0.331	0.144	0.704	1.46061	1.0285	15.22	LOC107984910
119437	0.000995	7.77e-05	0.26	3.95138	1.02812	183.41	CTAGE7P	CTAGE family member 7, pseudogene	CTAGE7|CTAGEP|bA500G10.2|rcCTAGE5	pseudo	ENSG00000233122
116412	0.206	0.0713	0.57	1.80332	1.02757	20.54	ZNF837	zinc finger protein 837		protein-coding	ENSG00000152475
199745	0.0477	0.00935	0.395	2.59884	1.02715	50.58	THAP8	THAP domain containing 8		protein-coding	ENSG00000161277
79792	0.00281	0.000268	0.282	3.64453	1.02663	320.7	GSDMD	gasdermin D	DF5L|DFNA5L|FKSG10|GSDMDC1	protein-coding	ENSG00000104518
112268433	0.38	0.179	0.763	1.34523	1.02644	11	LOC112268433	uncharacterized LOC112268433		ncRNA
5158	0.47	0.25	0.893	1.14933	1.026	84.85	PDE6B	phosphodiesterase 6B	CSNB3|CSNBAD2|GMP-PDEbeta|PDEB|RP40|rd1	protein-coding	ENSG00000133256
158228	0.176	0.0566	0.538	1.9064	1.02564	24.73	FAM201A	family with sequence similarity 201 member A	C9orf122	ncRNA
51557	0.0015	0.000126	0.267	3.83467	1.02535	223.09	LGSN	lengsin, lens protein with glutamine synthetase domain	GLULD1|LGS	protein-coding	ENSG00000146166
105375127	0.00218	0.000197	0.275	3.7224	1.02449	165.35	LOC105375127	uncharacterized LOC105375127		ncRNA
286	0.0264	0.00432	0.359	2.85404	1.02396	68.06	ANK1	ankyrin 1	ANK|SPH1|SPH2|ankyrin-1	protein-coding	ENSG00000029534
101928096	0.00342	0.000338	0.286	3.5844	1.02394	631.5	LOC101928096	replaced by ID 60487
139285	4.62e-05	2.28e-06	0.216	4.72659	1.0232	1093.96	AMER1	APC membrane recruitment protein 1	FAM123B|OSCS|WTX	protein-coding	ENSG00000184675
107985293	0.324	0.14	0.693	1.47655	1.02275	12.54	LOC107985293	uncharacterized LOC107985293		ncRNA
167555	0.124	0.0347	0.484	2.11187	1.02212	31.61	FAM151B	family with sequence similarity 151 member B	UNQ9217	protein-coding	ENSG00000152380
100287098	0.0791	0.0187	0.434	2.35241	1.0215	55.67	TONSL-AS1	TONSL antisense RNA 1		ncRNA
102723824	0.0046	0.000487	0.293	3.48772	1.02131	117.31	EML4-AS1	EML4 antisense RNA 1		ncRNA
105374494	0.202	0.0695	0.563	1.81537	1.02125	30.97	LOC105374494
116983	0.00171	0.000147	0.269	3.79594	1.02103	1078.68	ACAP3	ArfGAP with coiled-coil, ankyrin repeat and PH domains 3	CENTB5	protein-coding	ENSG00000131584
101927870	0.0941	0.0236	0.451	2.26405	1.02039	57.2	SLC26A5-AS1	SLC26A5 antisense RNA 1		ncRNA	ENSG00000234715
107984262	0.0228	0.0036	0.35	2.91135	1.02021	88.85	LOC107984262	uncharacterized LOC107984262		ncRNA
79174	0.00608	0.000686	0.3	3.39522	1.01968	117.67	CRELD2	cysteine rich with EGF like domains 2		protein-coding	ENSG00000184164
101930112	0.154	0.047	0.513	1.98664	1.01963	27.48	LOC101930112	uncharacterized LOC101930112		ncRNA	ENSG00000197912
105379154	0.356	0.162	0.728	1.39892	1.01868	11.3	LOC105379154	uncharacterized LOC105379154		ncRNA
105370982	0.0645	0.014	0.415	2.45598	1.01862	41.78	LOC105370982	uncharacterized LOC105370982		ncRNA
105378576	0.0417	0.0078	0.383	2.66044	1.01839	67.61	LOC105378576
1880	0.0235	0.00373	0.351	2.89999	1.01803	79.39	GPR183	G protein-coupled receptor 183	EBI2|hEBI2	protein-coding	ENSG00000169508
10714	7.34e-05	3.81e-06	0.22	4.62124	1.01679	563.91	POLD3	DNA polymerase delta 3, accessory subunit	P66|P68|PPP1R128	protein-coding	ENSG00000077514
101927572	0.176	0.0571	0.534	1.90288	1.0163	27	LOC101927572	uncharacterized LOC101927572		ncRNA
79039	0.00175	0.000152	0.268	3.78836	1.01625	1339.06	DDX54	DEAD-box helicase 54	DP97	protein-coding	ENSG00000123064
105369354	0.18	0.0587	0.537	1.89053	1.01531	23.23	LOC105369354	uncharacterized LOC105369354		ncRNA
284739	0.0158	0.00226	0.332	3.0543	1.01461	162.4	C20orf204	chromosome 20 open reading frame 204	LINC00176|NCRNA00176|PRR17	protein-coding	ENSG00000196421
84250	0.00271	0.000257	0.277	3.65566	1.01427	403.67	SLF1	SMC5-SMC6 complex localization factor 1	ANKRD32|BRCTD1|BRCTx	protein-coding	ENSG00000133302
641648	0.363	0.167	0.734	1.3825	1.01414	11.26	SNORD87	small nucleolar RNA, C/D box 87	HBII-276|U87	snoRNA	ENSG00000254341
105372935	0.231	0.0844	0.587	1.72573	1.0135	18.09	FAM247A	family with sequence similarity 247 member A		ncRNA
101929218	NA	0.384	1.163	0.871137	1.01327	4.9	LINC01517	long intergenic non-protein coding RNA 1517		ncRNA
666	0.0156	0.00221	0.331	3.06078	1.01319	1213.64	BOK	BCL2 family apoptosis regulator BOK	BCL2L9|BOKL	protein-coding	ENSG00000176720
57037	0.00884	0.00108	0.31	3.26936	1.01313	118.35	ANKMY2	ankyrin repeat and MYND domain containing 2	ZMYND20	protein-coding	ENSG00000106524
109864279	0.353	0.16	0.721	1.4055	1.01284	6181.55	RNA45SN2	RNA, 45S pre-ribosomal N2		rRNA
89941	0.00601	0.000674	0.298	3.4	1.01269	690.61	RHOT2	ras homolog family member T2	ARHT2|C16orf39|MIRO-2|MIRO2|RASL	protein-coding	ENSG00000140983
107987160	0.251	0.0952	0.607	1.66865	1.01259	17.21	LOC107987160	uncharacterized LOC107987160		ncRNA
101929140	0.0682	0.0152	0.417	2.42739	1.01224	49.88	LOC101929140	uncharacterized LOC101929140		ncRNA	ENSG00000278390
113000	0.00471	0.000503	0.291	3.479	1.01198	524.65	RPUSD1	RNA pseudouridine synthase domain containing 1	C16orf40|RLUCL	protein-coding	ENSG00000007376
27072	0.000206	1.23e-05	0.231	4.37203	1.01183	838.34	VPS41	VPS41 subunit of HOPS complex	HVPS41|HVSP41|SCAR29|hVps41p	protein-coding	ENSG00000006715
25780	0.279	0.112	0.636	1.59103	1.0113	17.4	RASGRP3	RAS guanyl releasing protein 3	GRP3	protein-coding	ENSG00000152689
50804	0.00813	0.000971	0.307	3.29866	1.01109	245.29	MYEF2	myelin expression factor 2	HsT18564|MEF-2|MST156|MSTP156|myEF-2	protein-coding	ENSG00000104177
93654	0.0637	0.0138	0.411	2.46215	1.01076	62.48	ST7-AS2	ST7 antisense RNA 2	ST7AS2|ST7OT2	ncRNA	ENSG00000226367
105371753	0.0949	0.0239	0.447	2.25902	1.01072	43.05	LOC105371753	uncharacterized LOC105371753		ncRNA
100874111	0.0104	0.00131	0.314	3.21402	1.01057	117.41	STEAP3-AS1	STEAP3 antisense RNA 1		ncRNA	ENSG00000229867
106481171	0.393	0.188	0.767	1.3163	1.01015	12.45	RNU6ATAC35P	RNA, U6atac small nuclear 35, pseudogene		pseudo
143872	0.00218	0.000198	0.271	3.72186	1.0099	364.8	ARHGAP42	Rho GTPase activating protein 42	AD031|GRAF3|TMEM133	protein-coding	ENSG00000165895
100507218	0.00142	0.000118	0.262	3.85018	1.00985	335.69	RNF157-AS1	RNF157 antisense RNA 1		ncRNA	ENSG00000267128
64960	2.16e-05	9.65e-07	0.206	4.89862	1.00925	1673.45	MRPS15	mitochondrial ribosomal protein S15	DC37|MPR-S15|RPMS15|S15mt	protein-coding	ENSG00000116898
130749	0.0264	0.00432	0.354	2.85356	1.00898	197.79	CPO	carboxypeptidase O		protein-coding	ENSG00000144410
10479	0.000558	3.92e-05	0.245	4.11233	1.00829	404.87	SLC9A6	solute carrier family 9 member A6	MRSA|MRXSCH|NHE6	protein-coding	ENSG00000198689
80313	0.000437	2.95e-05	0.241	4.17692	1.00767	249.76	LRRC27	leucine rich repeat containing 27		protein-coding	ENSG00000148814
8434	0.00347	0.000344	0.281	3.57949	1.00749	137.53	RECK	reversion inducing cysteine rich protein with kazal motifs	ST15	protein-coding	ENSG00000122707
11070	0.00286	0.000273	0.277	3.63985	1.00744	255.68	TMEM115	transmembrane protein 115	PL6	protein-coding	ENSG00000126062
58527	0.0453	0.00873	0.384	2.62236	1.00686	59.98	ABRACL	ABRA C-terminal like	C6orf115|Costars|HSPC280|PRO2013	protein-coding	ENSG00000146386
22843	0.111	0.0299	0.463	2.17182	1.00612	32.24	PPM1E	protein phosphatase, Mg2+/Mn2+ dependent 1E	CAMKPN|CaMKP-N|POPX1|PP2CH|caMKN	protein-coding	ENSG00000175175
101927472	NA	0.281	0.934	1.07719	1.00602	6.66	ITPRIP-AS1	ITPRIP antisense RNA 1		ncRNA
3265	0.0128	0.00171	0.321	3.1372	1.00599	110.46	HRAS	HRas proto-oncogene, GTPase	C-BAS/HAS|C-H-RAS|C-HA-RAS1|CTLO|H-RASIDX|HAMSV|HRAS1|RASH1|p21ras	protein-coding	ENSG00000174775
65990	0.0882	0.0215	0.438	2.29836	1.00593	51.3	ANTKMT	adenine nucleotide translocase lysine methyltransferase	ANT-KMT|C16orf24|FAM173A	protein-coding	ENSG00000103254
25906	0.0129	0.00171	0.321	3.13589	1.00549	121.08	ANAPC15	anaphase promoting complex subunit 15	APC15|C11orf51|HSPC020	protein-coding	ENSG00000110200
79733	0.000237	1.45e-05	0.232	4.3364	1.0045	615.28	E2F8	E2F transcription factor 8	E2F-8	protein-coding	ENSG00000129173
23111	0.00456	0.000481	0.288	3.49106	1.00436	254.37	SPART	spartin	SPG20|TAHCCP1	protein-coding	ENSG00000133104
105374105	0.326	0.141	0.681	1.47284	1.00352	15.04	LINC02014	long intergenic non-protein coding RNA 2014		ncRNA
107984591	0.00469	0.000499	0.288	3.48143	1.0033	134.59	LOC107984591	uncharacterized LOC107984591		ncRNA
387680	3.36e-05	1.57e-06	0.209	4.80176	1.00265	1245.75	WASHC2A	WASH complex subunit 2A	FAM21A|FAM21B|bA56A21.1|bA98I6.1	protein-coding	ENSG00000099290
920	0.0447	0.00857	0.381	2.62894	1.00241	57.1	CD4	CD4 molecule	CD4mut|IMD79|OKT4D	protein-coding	ENSG00000010610
79191	7.92e-05	4.15e-06	0.218	4.6035	1.00234	903.58	IRX3	iroquois homeobox 3	IRX-1|IRXB1	protein-coding	ENSG00000177508
23092	4.97e-05	2.48e-06	0.213	4.70949	1.00189	1196.48	ARHGAP26	Rho GTPase activating protein 26	GRAF|GRAF1|OPHN1L|OPHN1L1	protein-coding	ENSG00000145819
83394	0.0994	0.0255	0.448	2.23331	1.00096	40.25	PITPNM3	PITPNM family member 3	ACKR6|CORD5|NIR1|RDGBA3	protein-coding	ENSG00000091622
51053	0.000147	8.25e-06	0.224	4.45856	1.00035	1137.9	GMNN	geminin DNA replication inhibitor	Gem|MGORS6	protein-coding	ENSG00000112312
2196	0.0869	0.0211	0.434	2.30601	1.00034	39.98	FAT2	FAT atypical cadherin 2	CDHF8|CDHR9|HFAT2|MEGF1|SCA45	protein-coding	ENSG00000086570
105379420	0.0774	0.018	0.423	2.36528	1.00018	56.51	LOC105379420	uncharacterized LOC105379420		ncRNA
389831	0.00114	9.19e-05	0.256	3.91113	0.999772	896.91	LOC389831	uncharacterized LOC389831		protein-coding	ENSG00000276256
400128	0.104	0.0273	0.453	2.20732	0.999468	35.04	TUSC8	tumor suppressor candidate 8	LINC01071|XLOC_010588	ncRNA	ENSG00000237361
105370687	0.00365	0.000367	0.281	3.56274	0.999425	549.29	LOC105370687	uncharacterized LOC105370687		ncRNA
100616419	0.383	0.18	0.746	1.33944	0.999075	12.76	MIR4434	microRNA 4434		ncRNA	ENSG00000283204
8828	1.94e-05	8.5e-07	0.203	4.92357	0.999028	1177.16	NRP2	neuropilin 2	NP2|NPN2|PRO2714|VEGF165R2	protein-coding	ENSG00000118257
100128285	0.411	0.202	0.783	1.27559	0.998915	9.75	DNM1P35	dynamin 1 pseudogene 35	DNM1DN8-2|DNM1DN8.2|DNM1DN8@|FKSG88	pseudo
105370855	0.235	0.0868	0.582	1.71275	0.997507	21.1	LOC105370855	uncharacterized LOC105370855		ncRNA
107986862	0.0496	0.00987	0.386	2.58029	0.997102	53.7	LOC107986862
107985046	0.147	0.0441	0.495	2.01331	0.996949	32.32	LOC107985046
285335	0.443	0.228	0.826	1.20554	0.995215	8.53	SLC9C1	solute carrier family 9 member C1	NHE|NHE-10|SLC9A10|sperm-NHE	protein-coding	ENSG00000172139
6941	0.000338	2.19e-05	0.234	4.24488	0.995131	392.51	TCF19	transcription factor 19	SC1|TCF-19	protein-coding	ENSG00000137310
108783646	0.0921	0.0229	0.437	2.27486	0.994807	36.19	DINOL	damage induced long noncoding RNA	DINO	ncRNA	ENSG00000285244
102724701	0.00139	0.000115	0.258	3.85663	0.994564	796.66	LOC102724701	uncharacterized LOC102724701	CH507-145C22.1|CH507-154B10.1	ncRNA	ENSG00000275496
399975	0.00606	0.000682	0.293	3.39671	0.993835	209.26	LOC399975	uncharacterized LOC399975		ncRNA
105375334	0.00342	0.000337	0.277	3.58505	0.992943	139.81	LOC105375334	uncharacterized LOC105375334		ncRNA
100126351	0.211	0.0741	0.556	1.78608	0.992327	21.01	MIR939	microRNA 939	MIRN939|hsa-mir-939|mir-939	ncRNA	ENSG00000284310
164312	0.00108	8.6e-05	0.252	3.92711	0.991406	356.42	LRRN4	leucine rich repeat neuronal 4	C20orf75|NLRR-4|NLRR4|dJ1056H1.1	protein-coding	ENSG00000125872
105372629	0.0203	0.0031	0.335	2.958	0.990854	83.04	R3HDML-AS1	R3HDML antisense RNA 1		ncRNA
285961	0.295	0.121	0.639	1.54992	0.989844	14.95	SEPTIN7P9	septin 7 pseudogene 9	CDC10L|SEPT7L|SEPT7P9|bA291L22.2	pseudo	ENSG00000291056
101927971	0.0877	0.0214	0.43	2.30108	0.989606	53.69	LOC101927971	uncharacterized LOC101927971		ncRNA
105371963	0.0337	0.00587	0.359	2.75474	0.989223	75.96	LOC105371963	uncharacterized LOC105371963		ncRNA
143379	0.0968	0.0246	0.44	2.24728	0.988925	49.73	C10orf82	chromosome 10 open reading frame 82		protein-coding	ENSG00000165863
79874	0.0769	0.0178	0.417	2.36898	0.988627	84.09	RABEP2	rabaptin, RAB GTPase binding effector protein 2	FRA	protein-coding	ENSG00000177548
100506020	0.0112	0.00144	0.31	3.18721	0.98856	98.53	ARAP1-AS2	ARAP1 antisense RNA 2		ncRNA	ENSG00000245148
57479	0.00514	0.000557	0.286	3.45153	0.988003	478	PRR12	proline rich 12	KIAA1205|NOC	protein-coding	ENSG00000126464
112268095	0.259	0.1	0.601	1.64499	0.987962	19.28	LOC112268095	uncharacterized LOC112268095		ncRNA
9022	NA	0.329	1.013	0.975295	0.98778	6.58	CLIC3	chloride intracellular channel 3		protein-coding	ENSG00000169583
5825	0.00052	3.61e-05	0.239	4.13123	0.987744	3152.82	ABCD3	ATP binding cassette subfamily D member 3	ABC43|CBAS5|PMP70|PXMP1|ZWS2	protein-coding	ENSG00000117528
23612	0.000347	2.25e-05	0.233	4.23805	0.987471	1122.04	PHLDA3	pleckstrin homology like domain family A member 3	TIH1	protein-coding	ENSG00000174307
105377294	0.193	0.0649	0.535	1.84618	0.987345	27.76	LOC105377294	uncharacterized LOC105377294		ncRNA	ENSG00000289586
113178	0.00893	0.00109	0.302	3.26573	0.987126	985.53	SCAMP4	secretory carrier membrane protein 4	SCAMP-4	protein-coding	ENSG00000227500
64598	0.0299	0.00504	0.352	2.80447	0.987107	122.34	MOSPD3	motile sperm domain containing 3	CDS3|NET30	protein-coding	ENSG00000106330
2584	0.00207	0.000186	0.264	3.73702	0.986912	1097.47	GALK1	galactokinase 1	GALK|GK1|HEL-S-19	protein-coding	ENSG00000108479
105371276	0.412	0.203	0.774	1.27363	0.98525	10.74	LOC105371276	uncharacterized LOC105371276		ncRNA
105373346	NA	0.282	0.914	1.07688	0.984106	7.97	LOC105373346	uncharacterized LOC105373346		ncRNA	ENSG00000235779
109617017	0.32	0.137	0.662	1.48593	0.984092	14.04	SNORD3K	small nucleolar RNA, C/D box 3K		snoRNA
54584	0.0287	0.00478	0.349	2.82145	0.983884	103.66	GNB1L	G protein subunit beta 1 like	DGCRK3|FKSG1|GY2|WDR14|WDVCF	protein-coding	ENSG00000185838
107987344	0.298	0.123	0.638	1.5416	0.98367	14.89	LOC107987344
105373943	0.00632	0.000718	0.291	3.38245	0.983242	127.99	LOC105373943
89853	0.000127	6.96e-06	0.219	4.49481	0.983229	684.98	MVB12B	multivesicular body subunit 12B	C9orf28|FAM125B	protein-coding	ENSG00000196814
55286	0.293	0.12	0.631	1.55626	0.982762	16.42	C4orf19	chromosome 4 open reading frame 19		protein-coding	ENSG00000154274
1543	0.0212	0.00328	0.334	2.94002	0.982645	86.03	CYP1A1	cytochrome P450 family 1 subfamily A member 1	AHH|AHRR|CP11|CYP1|CYPIA1|P1-450|P450-C|P450DX	protein-coding	ENSG00000140465
112267943	0.0568	0.0119	0.39	2.51655	0.98231	75.58	LOC112267943	replaced by ID 153396
105375022	0.461	0.243	0.841	1.16714	0.981681	8.65	LOC105375022	uncharacterized LOC105375022		ncRNA
107986786	0.447	0.231	0.82	1.19671	0.981418	9.36	LOC107986786
162979	0.158	0.0487	0.497	1.9716	0.98066	45.33	ZNF296	zinc finger protein 296	ZFP296|ZNF342	protein-coding	ENSG00000170684
107985962	0.00393	0.000402	0.277	3.53856	0.979855	747.82	LOC107985962	uncharacterized LOC107985962		ncRNA
115795	0.0183	0.00272	0.327	2.99722	0.979852	93.2	FANCD2OS	FANCD2 opposite strand	C3orf24	protein-coding	ENSG00000163705
100131539	0.204	0.0704	0.541	1.80911	0.979528	25.37	ZNF705EP	zinc finger protein 705E, pseudogene	ZNF705E	pseudo
113218503	0.0136	0.00184	0.314	3.11514	0.978855	98.74	MIR10399	microRNA 10399		ncRNA
126017	0.00575	0.000641	0.286	3.41381	0.978025	226.9	ZNF813	zinc finger protein 813		protein-coding	ENSG00000198346
652	3.72e-05	1.77e-06	0.205	4.77781	0.97787	2887.57	BMP4	bone morphogenetic protein 4	BMP2B|BMP2B1|MCOPS6|OFC11|ZYME	protein-coding	ENSG00000125378
107985002	0.00887	0.00108	0.299	3.26779	0.977862	203.99	LOC107985002	uncharacterized LOC107985002		ncRNA
259296	0.378	0.176	0.723	1.35168	0.97708	12.62	TAS2R50	taste 2 receptor member 50	T2R50|T2R51|TAS2R51	protein-coding	ENSG00000212126
64393	0.000889	6.78e-05	0.245	3.98388	0.976991	1745.36	ZMAT3	zinc finger matrin-type 3	PAG608|WIG-1|WIG1	protein-coding	ENSG00000172667
105379499	0.00293	0.00028	0.269	3.63291	0.976618	417.38	LOC105379499	uncharacterized LOC105379499	CH507-145C22.1|CH507-154B10.1|CH507-154B10.2|CH507-24F1.1	ncRNA
84913	0.355	0.161	0.696	1.40232	0.976494	14.63	ATOH8	atonal bHLH transcription factor 8	HATH6|bHLHa21	protein-coding	ENSG00000168874
257044	0.189	0.0631	0.525	1.85863	0.97611	27.37	CATSPERE	catsper channel auxiliary subunit epsilon	C10orf101|C1orf101	protein-coding	ENSG00000179397
112483	0.00201	0.00018	0.26	3.74613	0.97521	268.6	SAT2	spermidine/spermine N1-acetyltransferase family member 2	SSAT-2|SSAT2	protein-coding	ENSG00000141504
107986000	0.0228	0.00359	0.335	2.91183	0.974391	79.42	LOC107986000
9451	0.000979	7.61e-05	0.246	3.95647	0.974031	938.42	EIF2AK3	eukaryotic translation initiation factor 2 alpha kinase 3	PEK|PERK|WRS	protein-coding	ENSG00000172071
5918	0.112	0.0301	0.449	2.16891	0.973931	44.31	RARRES1	retinoic acid receptor responder 1	LXNL|PERG-1|TIG1	protein-coding	ENSG00000118849
94158	0.124	0.035	0.461	2.10888	0.973084	33.06	CDRT15P1	CDRT15 pseudogene 1	CDRT15P	pseudo
4728	0.0299	0.00503	0.347	2.80506	0.97273	358.03	NDUFS8	NADH:ubiquinone oxidoreductase core subunit S8	CI-23k|CI23KD|MC1DN2|TYKY	protein-coding	ENSG00000110717
2760	0.000773	5.77e-05	0.242	4.022	0.97195	803.98	GM2A	ganglioside GM2 activator	GM2-AP|GM2AP|SAP-3	protein-coding	ENSG00000196743
1111	0.000255	1.58e-05	0.225	4.31751	0.971901	968.1	CHEK1	checkpoint kinase 1	CHK1	protein-coding	ENSG00000149554
101928896	0.11	0.0295	0.446	2.17718	0.971326	37.52	LOC101928896	uncharacterized LOC101928896		ncRNA	ENSG00000255084
1643	0.000591	4.2e-05	0.237	4.09638	0.970975	1147.63	DDB2	damage specific DNA binding protein 2	DDBB|UV-DDB2|XPE	protein-coding	ENSG00000134574
100144748	0.018	0.00267	0.323	3.00356	0.970598	97.59	KLLN	killin, p53 regulated DNA replication inhibitor	CWS4|KILLIN	protein-coding	ENSG00000227268
644285	0.0496	0.00988	0.376	2.57983	0.970431	63.16	LOC644285	uncharacterized LOC644285		ncRNA
105370765	0.157	0.0481	0.491	1.97651	0.970066	27.5	LOC105370765	uncharacterized LOC105370765		ncRNA
23317	0.00301	0.000292	0.268	3.62259	0.970029	1234.07	DNAJC13	DnaJ heat shock protein family (Hsp40) member C13	PARK21|RME8	protein-coding	ENSG00000138246
91252	0.00315	0.000306	0.269	3.61045	0.96962	615.19	SLC39A13	solute carrier family 39 member 13	EDSSPD3|LZT-Hs9|SCDEDS|ZIP13	protein-coding	ENSG00000165915
100996447	0.19	0.0634	0.522	1.8563	0.969343	28.83	MLF1-DT	MLF1 divergent transcript		ncRNA	ENSG00000243150
5833	0.00293	0.000281	0.267	3.63251	0.969194	2990.22	PCYT2	phosphate cytidylyltransferase 2, ethanolamine	ET|SPG82	protein-coding	ENSG00000185813
611	0.102	0.0265	0.436	2.21914	0.968607	40.22	OPN1SW	opsin 1, short wave sensitive	BCP|BOP|CBT	protein-coding	ENSG00000128617
107984890	0.0901	0.0222	0.423	2.28747	0.968241	48.16	LOC107984890	uncharacterized LOC107984890		protein-coding
10748	0.0716	0.0162	0.403	2.40533	0.968216	54.69	KLRA1P	killer cell lectin like receptor A1, pseudogene	KLRA1|KLRAP1|LY49L|Ly-49L|Ly49	pseudo
677812	0.0925	0.023	0.426	2.27315	0.967873	43.06	SNORA29	small nucleolar RNA, H/ACA box 29	ACA29	snoRNA	ENSG00000206910
348094	0.0645	0.014	0.394	2.45607	0.967536	52.88	ANKDD1A	ankyrin repeat and death domain containing 1A		protein-coding	ENSG00000166839
54976	0.000906	6.93e-05	0.243	3.97852	0.967414	783.42	C20orf27	chromosome 20 open reading frame 27		protein-coding	ENSG00000101220
392509	0.36	0.164	0.695	1.39094	0.967375	12.89	ARL13A	ADP ribosylation factor like GTPase 13A	ARL13|dJ341D10.2	protein-coding	ENSG00000174225
57657	0.00158	0.000134	0.253	3.81911	0.966541	234.43	HCN3	hyperpolarization activated cyclic nucleotide gated potassium channel 3		protein-coding	ENSG00000143630
7350	0.228	0.0827	0.557	1.73535	0.966513	22.66	UCP1	uncoupling protein 1	SLC25A7|UCP	protein-coding	ENSG00000109424
284069	0.0945	0.0237	0.427	2.26196	0.966476	50.3	FAM171A2	family with sequence similarity 171 member A2		protein-coding	ENSG00000161682
23152	0.0198	0.00302	0.326	2.96616	0.965697	1087	CIC	capicua transcriptional repressor	MRD45	protein-coding	ENSG00000079432
101929160	0.182	0.0596	0.512	1.88397	0.965527	27.75	LOC101929160
51474	0.000715	5.25e-05	0.239	4.04435	0.965216	749.77	LIMA1	LIM domain and actin binding 1	EPLIN|LDLCQ8|SREBP3	protein-coding	ENSG00000050405
170487	0.266	0.104	0.593	1.62763	0.965145	17.81	ACTL10	actin like 10	C20orf134|dJ63M2.2	protein-coding	ENSG00000288649
100128966	0.315	0.134	0.644	1.49837	0.964895	16.64	LOC100128966	uncharacterized LOC100128966		ncRNA	ENSG00000120709
170393	0.204	0.0706	0.533	1.80778	0.964373	24.97	LINC02870	long intergenic non-protein coding RNA 2870	C10orf91	ncRNA
2264	0.00762	0.000899	0.29	3.32023	0.964102	6601.23	FGFR4	fibroblast growth factor receptor 4	CD334|JTK2|TKF	protein-coding	ENSG00000160867
105374764	NA	0.3	0.93	1.03666	0.963953	7.03	LOC105374764	uncharacterized LOC105374764		ncRNA
131566	0.00399	0.000408	0.273	3.53457	0.963658	2111.33	DCBLD2	discoidin, CUB and LCCL domain containing 2	CLCP1|ESDN	protein-coding	ENSG00000057019
107984214	0.199	0.0681	0.528	1.82446	0.96344	26.66	LOC107984214	uncharacterized LOC107984214		ncRNA
101928745	0.405	0.198	0.748	1.28808	0.963125	11.46	LL21NC02-21A1.1	uncharacterized LL21NC02-21A1.1		ncRNA
57053	0.206	0.0713	0.534	1.80374	0.963117	26.5	CHRNA10	cholinergic receptor nicotinic alpha 10 subunit		protein-coding	ENSG00000129749
105379521	0.0389	0.00709	0.358	2.69243	0.962791	72.18	LOC105379521	replaced by ID 105379854
8322	2.31e-05	1.04e-06	0.197	4.88316	0.962531	2597.09	FZD4	frizzled class receptor 4	CD344|EVR1|FEVR|FZD4S|Fz-4|Fz4|FzE4|GPCR|hFz4	protein-coding	ENSG00000174804
101928111	0.424	0.213	0.773	1.24578	0.962468	11.44	HDAC4-AS1	HDAC4 antisense RNA 1		ncRNA	ENSG00000222020
348807	0.348	0.156	0.678	1.4184	0.962318	15.19	CFAP100	cilia and flagella associated protein 100	CCDC37|MIA1	protein-coding	ENSG00000163885
26256	0.47	0.251	0.837	1.14913	0.962113	8.53	CABYR	calcium binding tyrosine phosphorylation regulated	CABYRa|CABYRc|CABYRc/d|CABYRe|CBP86|CT88|FSP-2|FSP2	protein-coding	ENSG00000154040
9738	0.00532	0.000582	0.28	3.43999	0.962016	778.6	CCP110	centriolar coiled-coil protein 110	CP110|Cep110	protein-coding	ENSG00000103540
105369477	0.00505	0.000546	0.278	3.45712	0.961824	462.92	LOC105369477	uncharacterized LOC105369477		ncRNA
83450	0.0144	0.00199	0.311	3.09098	0.96168	99.69	DRC3	dynein regulatory complex subunit 3	CFAP134|LRRC48	protein-coding	ENSG00000171962
641	0.00252	0.000236	0.261	3.67731	0.961554	359.91	BLM	BLM RecQ like helicase	BS|MGRISCE1|RECQ2|RECQL2|RECQL3	protein-coding	ENSG00000197299
285051	NA	0.31	0.948	1.01445	0.961236	6.65	STPG4	sperm-tail PG-rich repeat containing 4	C2orf61|GSE	protein-coding	ENSG00000239605
9871	2.78e-05	1.29e-06	0.199	4.84132	0.961111	1822.05	SEC24D	SEC24 homolog D, COPII coat complex component	CLCRP2	protein-coding	ENSG00000150961
105378973	0.148	0.0445	0.478	2.00894	0.961104	29.61	LOC105378973	uncharacterized LOC105378973		ncRNA
828	0.0678	0.0151	0.395	2.43084	0.960684	50.37	CAPS	calcyphosine	CAPS1	protein-coding	ENSG00000105519
100506497	0.15	0.0452	0.479	2.00258	0.960217	39.58	CPVL-AS2	CPVL antisense RNA 2		ncRNA	ENSG00000272568
239	0.00454	0.000477	0.275	3.4932	0.95954	178.65	ALOX12	arachidonate 12-lipoxygenase, 12S type	12-LOX|12S-LOX|LOG12	protein-coding	ENSG00000108839
339344	0.0135	0.00182	0.308	3.11736	0.959406	153.9	MYPOP	Myb related transcription factor, partner of profilin	P42pop	protein-coding	ENSG00000176182
105371632	0.0385	0.00702	0.356	2.69612	0.959229	73.93	LOC105371632	uncharacterized LOC105371632		ncRNA
102724951	0.00827	0.000995	0.291	3.29201	0.958891	188.23	LOC102724951	uncharacterized LOC102724951		ncRNA	ENSG00000276077
100505692	0.241	0.0899	0.564	1.6961	0.957348	19.99	FTO-IT1	FTO intronic transcript 1		ncRNA
107986422	0.0203	0.00311	0.324	2.9569	0.957306	144.62	LOC107986422	uncharacterized LOC107986422		ncRNA
333932	0.431	0.218	0.778	1.23065	0.957297	2292.04	H3C15	H3 clustered histone 15	H3/n|H3/o|H3C13|H3C14|HIST2H3A	protein-coding	ENSG00000203852
105375260	0.0731	0.0166	0.4	2.39487	0.957089	46.95	LOC105375260
102724881	0.068	0.0151	0.394	2.42943	0.956996	55.79	LOC102724881
90362	0.00946	0.00117	0.295	3.246	0.956619	134.58	FAM110B	family with sequence similarity 110 member B	C8orf72	protein-coding	ENSG00000169122
196743	0.0391	0.00717	0.356	2.6888	0.956066	65.72	PAOX	polyamine oxidase	PAO	protein-coding	ENSG00000148832
6565	0.131	0.0374	0.459	2.08152	0.955857	36.03	SLC15A2	solute carrier family 15 member 2	PEPT2	protein-coding	ENSG00000163406
107986257	0.0183	0.00274	0.319	2.99603	0.955736	119.25	LOC107986257
107984546	0.0909	0.0224	0.419	2.2828	0.955403	42.67	LOC107984546
157313	0.00173	0.00015	0.252	3.79187	0.954588	1556.7	CDCA2	cell division cycle associated 2	PPP1R81|Repo-Man	protein-coding	ENSG00000184661
527	0.0206	0.00315	0.323	2.95256	0.954477	2353	ATP6V0C	ATPase H+ transporting V0 subunit c	ATP6C|ATP6L|ATPL|VATL|VPPC|Vma3	protein-coding	ENSG00000185883
728743	0.00379	0.000385	0.269	3.55015	0.954373	180.66	LOC728743	zinc finger domain-containing protein LOC728743		protein-coding	ENSG00000284691
101928855	0.141	0.0415	0.468	2.03821	0.954335	33.05	LOC101928855	uncharacterized LOC101928855		ncRNA	ENSG00000262833
4173	2.19e-05	9.8e-07	0.195	4.8957	0.954151	4817.52	MCM4	minichromosome maintenance complex component 4	CDC21|CDC54|IMD54|NKCD|NKGCD|P1-CDC21|hCdc21	protein-coding	ENSG00000104738
692091	0.295	0.121	0.615	1.55086	0.954056	20.2	SNORD23	small nucleolar RNA, C/D box 23	HBII-115	snoRNA	ENSG00000221803
4603	0.0221	0.00345	0.326	2.92438	0.953616	144.88	MYBL1	MYB proto-oncogene like 1	A-MYB|AMYB	protein-coding	ENSG00000185697
146540	0.0449	0.00862	0.363	2.62661	0.953494	70.78	ZNF785	zinc finger protein 785	ZNF688	protein-coding	ENSG00000197162
3156	0.000118	6.42e-06	0.211	4.51199	0.953368	1536.66	HMGCR	3-hydroxy-3-methylglutaryl-CoA reductase	LDLCQ3	protein-coding	ENSG00000113161
6166	0.00337	0.000332	0.266	3.58886	0.953362	184.18	RPL36AL	ribosomal protein L36a like	RPL36A|RPL36AP42|RPL36A_18_1363	protein-coding	ENSG00000165502
9967	0.000152	8.58e-06	0.214	4.45012	0.95333	5653.06	THRAP3	thyroid hormone receptor associated protein 3	BCLAF2|TRAP150	protein-coding	ENSG00000054118
81930	0.00262	0.000246	0.26	3.66623	0.95299	377.27	KIF18A	kinesin family member 18A	MS-KIF18A|PPP1R99	protein-coding	ENSG00000121621
116835	0.0205	0.00313	0.322	2.95441	0.952089	133.73	HSPA12B	heat shock protein family A (Hsp70) member 12B	C20orf60	protein-coding	ENSG00000132622
107985012	0.369	0.171	0.695	1.37039	0.951984	12.62	LOC107985012	uncharacterized LOC107985012		ncRNA
29967	0.0533	0.0109	0.374	2.54613	0.951796	124.57	LRP12	LDL receptor related protein 12	MIG13A|ST7	protein-coding	ENSG00000147650
1434	0.0109	0.00139	0.298	3.1961	0.9517	10650.6	CSE1L	chromosome segregation 1 like	CAS|CSE1|XPO2	protein-coding	ENSG00000124207
340895	0.00109	8.65e-05	0.242	3.92555	0.951516	578.59	MALRD1	MAM and LDL receptor class A domain containing 1	C10orf112|DIET1|bA265G8.2	protein-coding	ENSG00000204740
445328	0.0321	0.00553	0.343	2.7746	0.951182	68.23	ARHGEF35	Rho guanine nucleotide exchange factor 35	ARHGEF5L	protein-coding	ENSG00000213214
440955	0.427	0.215	0.767	1.23985	0.950646	10.19	TMEM89	transmembrane protein 89		protein-coding	ENSG00000183396
107985251	0.0799	0.0189	0.405	2.34776	0.950635	55.02	LOC107985251	uncharacterized LOC107985251		ncRNA
100287765	0.0173	0.00255	0.315	3.01733	0.949942	118.89	LINC00630	long intergenic non-protein coding RNA 630		ncRNA
363	0.166	0.0519	0.488	1.94357	0.947903	34.77	AQP6	aquaporin 6	AQP2L|KID	protein-coding	ENSG00000086159
85407	4.43e-05	2.18e-06	0.2	4.73621	0.947696	12193	NKD1	NKD inhibitor of WNT signaling pathway 1	Naked1	protein-coding	ENSG00000140807
84532	0.000813	6.11e-05	0.236	4.00863	0.947534	596.42	ACSS1	acyl-CoA synthetase short chain family member 1	ACAS2L|ACECS1|AceCS2L	protein-coding	ENSG00000154930
100131655	0.454	0.237	0.802	1.18193	0.947488	10.85	ZNF236-DT	ZNF236 divergent transcript		ncRNA	ENSG00000264278
55345	0.00575	0.000639	0.277	3.41431	0.947073	314.69	ZGRF1	zinc finger GRF-type containing 1	C4orf21	protein-coding	ENSG00000138658
83714	0.058	0.0122	0.378	2.50727	0.946898	52.62	NRIP2	nuclear receptor interacting protein 2		protein-coding	ENSG00000053702
105375521	0.15	0.0451	0.472	2.00384	0.946474	31.9	LOC105375521	uncharacterized LOC105375521		ncRNA
3357	0.0477	0.00935	0.364	2.59886	0.946391	122.27	HTR2B	5-hydroxytryptamine receptor 2B	5-HT(2B)|5-HT-2B|5-HT2B	protein-coding	ENSG00000135914
105377046	0.00565	0.000627	0.277	3.4197	0.946227	324.41	LOC105377046	uncharacterized LOC105377046		ncRNA
374654	0.0123	0.00161	0.3	3.15332	0.946086	172.68	KIF7	kinesin family member 7	ACLS|AGBK|HLS2|JBTS12|UNQ340	protein-coding	ENSG00000166813
101926926	0.075	0.0172	0.397	2.38154	0.945885	64.54	RDH10-AS1	RDH10 antisense RNA 1		ncRNA	ENSG00000250295
349565	0.00114	9.13e-05	0.242	3.91269	0.945843	252.74	NMNAT3	nicotinamide nucleotide adenylyltransferase 3	FKSG76|PNAT-3|PNAT3	protein-coding	ENSG00000163864
109623460	0.474	0.254	0.83	1.13957	0.945827	9.19	SNORD138	small nucleolar RNA, C/D box 138	MIR3607|mir-3607	snoRNA
286530	0.0307	0.00521	0.338	2.79345	0.945245	102.25	P2RY8	P2Y receptor family member 8	P2Y8	protein-coding	ENSG00000182162
10053	0.00896	0.0011	0.289	3.26467	0.944947	119.47	AP1M2	adaptor related protein complex 1 subunit mu 2	AP1-mu2|HSMU1B|MU-1B|MU1B|mu2	protein-coding	ENSG00000129354
110806285	NA	0.268	0.852	1.10841	0.944763	8.16	LINC02561	long intergenic non-protein coding RNA 2561		ncRNA	ENSG00000224034
4361	0.00325	0.000318	0.262	3.6003	0.944732	797.75	MRE11	MRE11 homolog, double strand break repair nuclease	ATLD|HNGS1|MRE11A|MRE11B	protein-coding	ENSG00000020922
105372143	0.318	0.136	0.633	1.49203	0.9443	18.14	LOC105372143	uncharacterized LOC105372143		ncRNA	ENSG00000267743
107985295	0.0464	0.00906	0.362	2.60971	0.943884	62.21	LOC107985295	uncharacterized LOC107985295		ncRNA
65084	0.00126	0.000103	0.243	3.88244	0.943339	1841.67	TMEM135	transmembrane protein 135	PMP52	protein-coding	ENSG00000166575
80772	0.0431	0.00814	0.356	2.64613	0.942906	343	CPTP	ceramide-1-phosphate transfer protein	GLTPD1	protein-coding	ENSG00000224051
29099	0.000126	6.91e-06	0.21	4.49657	0.942565	1079.69	COMMD9	COMM domain containing 9	C11orf55|HSPC166|LINC00610	protein-coding	ENSG00000110442
100289137	0.0612	0.013	0.38	2.4833	0.942537	74.08	FAM95C	family with sequence similarity 95 member C		ncRNA	ENSG00000180071
57828	0.292	0.119	0.605	1.55905	0.942473	17.8	CATSPERG	cation channel sperm associated auxiliary subunit gamma	C19orf15	protein-coding	ENSG00000099338
161436	0.0168	0.00245	0.311	3.02998	0.941056	172.1	EML5	EMAP like 5	EMAP-2|EMAP-5|FAP16	protein-coding	ENSG00000165521
23037	0.0112	0.00144	0.295	3.18592	0.941028	156.08	PDZD2	PDZ domain containing 2	AIPC|PAPIN|PDZK3|PIN1	protein-coding	ENSG00000133401
80349	0.000545	3.81e-05	0.228	4.11854	0.940943	352.65	SKIC8	SKI8 subunit of superkiller complex	REC14|SKI8|WDR61	protein-coding	ENSG00000140395
127833	0.111	0.0297	0.433	2.1737	0.940156	37.37	SYT2	synaptotagmin 2	CMS7|CMS7A|CMS7B|MYSPC|SytII	protein-coding	ENSG00000143858
280636	0.00299	0.000288	0.259	3.62588	0.940063	806.71	SELENOH	selenoprotein H	C11orf31|C17orf10|SELH	protein-coding	ENSG00000211450
29065	0.224	0.0804	0.537	1.74831	0.93941	27.8	ASAP1-IT1	ASAP1 intronic transcript 1	ASAP1-IT|ASAP1IT|ASAP1IT1|DDEF1IT1|HSPC054|NCRNA00050	ncRNA
161247	0.186	0.0613	0.502	1.87107	0.939389	32.56	FITM1	fat storage inducing transmembrane protein 1	FIT1	protein-coding	ENSG00000139914
497190	0.367	0.169	0.683	1.37532	0.93932	13.39	CLEC18B	C-type lectin domain family 18 member B	MRCL2	protein-coding	ENSG00000140839
100507404	0.234	0.086	0.547	1.71674	0.939231	21.84	TMLHE-AS1	TMLHE antisense RNA 1		ncRNA	ENSG00000224533
11073	0.00263	0.000248	0.256	3.66437	0.938864	1784.87	TOPBP1	DNA topoisomerase II binding protein 1	Dpb11|TOP2BP1	protein-coding	ENSG00000163781
5422	0.00242	0.000223	0.254	3.69119	0.938519	888.52	POLA1	DNA polymerase alpha 1, catalytic subunit	NSX|POLA|VEODS|p180	protein-coding	ENSG00000101868
105379272	0.0723	0.0164	0.391	2.40031	0.937971	48.14	LOC105379272	uncharacterized LOC105379272		ncRNA
990	3.65e-05	1.73e-06	0.196	4.78229	0.936933	2263.93	CDC6	cell division cycle 6	CDC18L|HsCDC18|HsCDC6|MGORS5	protein-coding	ENSG00000094804
100379132	0.065	0.0142	0.382	2.45195	0.93586	76.42	SNORA70G	small nucleolar RNA, H/ACA box 70G	U70G	snoRNA	ENSG00000206650
9852	0.00492	0.000529	0.27	3.46557	0.935752	1451.43	EPM2AIP1	EPM2A interacting protein 1		protein-coding	ENSG00000178567
125950	0.00471	0.000502	0.269	3.4796	0.935487	1600.26	RAVER1	ribonucleoprotein, PTB binding 1		protein-coding	ENSG00000161847
105371087	0.386	0.183	0.702	1.33274	0.935466	12.81	LOC105371087	uncharacterized LOC105371087		ncRNA
50650	0.000422	2.84e-05	0.223	4.186	0.935184	1198.41	ARHGEF3	Rho guanine nucleotide exchange factor 3	GEF3|STA3|XPLN	protein-coding	ENSG00000163947
84331	0.0168	0.00244	0.309	3.03054	0.935174	383.54	MCRIP2	MAPK regulated corepressor interacting protein 2	C16orf14|FAM195A|c349E10.1	protein-coding	ENSG00000172366
105375902	0.119	0.0328	0.438	2.13485	0.935168	50.34	LOC105375902
105371795	0.0512	0.0103	0.365	2.56515	0.935113	69.99	LOC105371795	uncharacterized LOC105371795		ncRNA	ENSG00000267288
107986193	0.234	0.0858	0.544	1.7182	0.934904	24.32	LOC107986193	uncharacterized LOC107986193		ncRNA
222967	0.217	0.0771	0.528	1.76766	0.933945	22.79	RSPH10B	radial spoke head 10 homolog B		protein-coding	ENSG00000155026
27120	0.385	0.182	0.7	1.33444	0.933733	11.97	DKKL1	dickkopf like acrosomal protein 1	CT34|SGY|SGY-1|SGY1	protein-coding	ENSG00000104901
27445	0.416	0.206	0.738	1.26432	0.933445	11.49	PCLO	piccolo presynaptic cytomatrix protein	ACZ|PCH3	protein-coding	ENSG00000186472
154007	0.00175	0.000151	0.246	3.78914	0.933402	1163.6	SNRNP48	small nuclear ribonucleoprotein U11/U12 subunit 48	C6orf151|dJ336K20B.1|dJ512B11.2	protein-coding	ENSG00000168566
107985664	0.413	0.204	0.733	1.27083	0.931942	12.14	LOC107985664	uncharacterized LOC107985664		ncRNA
55472	0.144	0.0429	0.46	2.02508	0.931937	34.69	RBM12B-AS1	RBM12B antisense RNA 1	C8orf39|PRO1905	ncRNA	ENSG00000279331
107984160	0.292	0.119	0.598	1.5589	0.931794	17.67	LOC107984160
85459	0.0107	0.00136	0.291	3.20201	0.931138	1320.77	CEP295	centrosomal protein 295	KIAA1731	protein-coding	ENSG00000166004
118	0.000324	2.07e-05	0.219	4.25766	0.930883	3091.05	ADD1	adducin 1	ADDA	protein-coding	ENSG00000087274
100874054	0.253	0.0963	0.56	1.66322	0.930834	20.71	FALEC	focally amplified long non-coding RNA in epithelial cancer	FAL1|LINC00568|ncRNA-a1	ncRNA	ENSG00000228126
144455	0.00077	5.74e-05	0.231	4.0232	0.930777	798.25	E2F7	E2F transcription factor 7		protein-coding	ENSG00000165891
30816	NA	0.262	0.829	1.12218	0.930349	8.4	ERVW-1	endogenous retrovirus group W member 1, envelope	ENV|ENVW|ERVWE1|HERV-7q|HERV-W-ENV|HERV7Q|HERVW|HERVWENV	protein-coding	ENSG00000242950
11098	0.000405	2.71e-05	0.222	4.1968	0.930294	564.76	PRSS23	serine protease 23	SIG13|SPUVE|ZSIG13	protein-coding	ENSG00000150687
136242	0.407	0.199	0.725	1.28308	0.930253	12.82	PRSS37	serine protease 37	TRYX2	protein-coding	ENSG00000165076
130940	0.512	0.287	0.873	1.06539	0.929836	8.6	CCDC148	coiled-coil domain containing 148		protein-coding	ENSG00000153237
113230	0.141	0.0413	0.456	2.04009	0.929401	45.2	MISP3	MISP family member 3		protein-coding	ENSG00000141854
2530	0.00437	0.000457	0.265	3.5048	0.929154	331.94	FUT8	fucosyltransferase 8	CDGF|CDGF1	protein-coding	ENSG00000033170
105378715	0.0784	0.0184	0.394	2.35734	0.929151	83.99	FAF1-AS1	FAF1 antisense RNA 1		ncRNA
105369720	0.263	0.102	0.568	1.63589	0.929124	23.77	LOC105369720
7884	7.93e-05	4.16e-06	0.202	4.60307	0.928306	1117.98	SLBP	stem-loop binding protein	HBP	protein-coding	ENSG00000163950
105379854	0.0624	0.0134	0.375	2.47299	0.928304	75.79	LOC105379854	uncharacterized LOC105379854		ncRNA
79158	0.00411	0.000424	0.263	3.52458	0.928228	1804.23	GNPTAB	N-acetylglucosamine-1-phosphate transferase subunits alpha and beta	GNPTA|ICD	protein-coding	ENSG00000111670
27151	0.308	0.129	0.611	1.51783	0.927984	16.46	CPAMD8	C3 and PZP like alpha-2-macroglobulin domain containing 8	ASGD8|K-CAP|VIP	protein-coding	ENSG00000160111
126549	0.205	0.0712	0.514	1.80417	0.927762	30.43	ANKLE1	ankyrin repeat and LEM domain containing 1	ANKRD41|LEM3|LEMD6	protein-coding	ENSG00000160117
126961	0.44	0.226	0.766	1.21048	0.927599	2387.9	H3C14	H3 clustered histone 14	H3|H3.2|H3/M|H3C13|H3C15|H3F2|H3FM|H3FN|HIST2H3C	protein-coding	ENSG00000203811
55835	0.00834	0.001	0.282	3.28914	0.927556	354.2	CENPJ	centromere protein J	BM032|CENP-J|CPAP|LAP|LIP1|MCPH6|SASS4|SCKL4|Sas-4	protein-coding	ENSG00000151849
107984749	0.0495	0.00984	0.359	2.58147	0.927249	75.71	LOC107984749
84304	0.0315	0.00539	0.333	2.78247	0.927232	167.9	NUDT22	nudix hydrolase 22		protein-coding	ENSG00000149761
105369706	0.0759	0.0175	0.39	2.3767	0.926705	88.41	LOC105369706
677842	0.0704	0.0158	0.384	2.41283	0.926615	72.68	SNORA50C	small nucleolar RNA, H/ACA box 50C	ACA62|SNORA76|SNORA76C	snoRNA	ENSG00000277887
100507530	0.255	0.0973	0.559	1.65822	0.926312	20.16	MCPH1-AS1	MCPH1 antisense RNA 1		ncRNA
105373456	0.0379	0.00686	0.343	2.70355	0.926242	91.56	LOC105373456	uncharacterized LOC105373456		ncRNA
80055	0.00204	0.000184	0.248	3.74037	0.926022	786.87	PGAP1	post-GPI attachment to proteins inositol deacylase 1	Bst1|ISPD3024|MRT42|NEDDSBA|SPG67	protein-coding	ENSG00000197121
201625	0.0568	0.0118	0.368	2.51671	0.925703	73.43	DNAH12	dynein axonemal heavy chain 12	DHC3|DLP12|DLP3|DNAH12L|DNAH7L|DNAHC12|DNAHC3|DNHD2|HDHC3|HL-19|HL19	protein-coding	ENSG00000174844
283571	0.0413	0.0077	0.347	2.66516	0.925609	68.09	PROX2	prospero homeobox 2	PROX-2	protein-coding	ENSG00000119608
57650	0.00315	0.000307	0.256	3.60937	0.925586	530.21	CIP2A	cellular inhibitor of PP2A	KIAA1524|NOCIVA|p90	protein-coding	ENSG00000163507
105374773	0.0649	0.0142	0.377	2.45272	0.925518	79.79	LOC105374773	uncharacterized LOC105374773		ncRNA
105373581	0.00452	0.000475	0.265	3.49429	0.925305	166.25	LOC105373581	uncharacterized LOC105373581		ncRNA
105376177	0.127	0.0357	0.44	2.1	0.924781	42.76	LOC105376177	uncharacterized LOC105376177		ncRNA
105373674	0.08	0.0189	0.394	2.34696	0.924528	50.04	LOC105373674	uncharacterized LOC105373674		ncRNA
105375560	0.0315	0.00539	0.332	2.78248	0.924394	92.22	LOC105375560
112268284	0.163	0.0506	0.473	1.95467	0.924308	29.19	LOC112268284
100128338	0.0781	0.0183	0.392	2.35943	0.923806	53.58	FAM83H-AS1	replaced by ID 642574
11248	0.143	0.0424	0.455	2.0297	0.923725	48.97	NXPH3	neurexophilin 3	NPH3	protein-coding	ENSG00000182575
55857	0.00111	8.89e-05	0.236	3.91913	0.923648	2160.33	KIZ	kizuna centrosomal protein	C20orf19|HT013|Kizuna|NCRNA00153|PLK1S1|RP69	protein-coding	ENSG00000088970
105375549	0.238	0.088	0.541	1.70591	0.923582	22.68	LOC105375549	uncharacterized LOC105375549		ncRNA
79622	0.00131	0.000108	0.238	3.87265	0.923521	483.61	SNRNP25	small nuclear ribonucleoprotein U11/U12 subunit 25	C16orf33	protein-coding	ENSG00000161981
60494	0.443	0.228	0.767	1.20432	0.923194	10.06	CCDC81	coiled-coil domain containing 81		protein-coding	ENSG00000149201
79075	0.0193	0.00292	0.31	2.97637	0.922749	177.39	DSCC1	DNA replication and sister chromatid cohesion 1	DCC1	protein-coding	ENSG00000136982
3665	0.135	0.0389	0.447	2.065	0.922747	60.74	IRF7	interferon regulatory factor 7	IMD39|IRF-7|IRF-7H|IRF7A|IRF7B|IRF7C|IRF7H	protein-coding	ENSG00000185507
51294	0.192	0.0644	0.499	1.84964	0.922458	27.84	PCDH12	protocadherin 12	DMJDS1|VE-cadherin-2|VECAD2	protein-coding	ENSG00000113555
5706	0.00553	0.000609	0.269	3.42736	0.922357	781.86	PSMC6	proteasome 26S subunit, ATPase 6	RPT5|SUG2|p42	protein-coding	ENSG00000100519
11163	0.000532	3.72e-05	0.224	4.12432	0.922064	6294.7	NUDT4	nudix hydrolase 4	DIPP-2B|DIPP2|DIPP2alpha|DIPP2beta|HDCMB47P|NUDT4B	protein-coding	ENSG00000173598
9509	0.000336	2.16e-05	0.217	4.24742	0.921661	2621.31	ADAMTS2	ADAM metallopeptidase with thrombospondin type 1 motif 2	ADAM-TS2|ADAMTS-2|ADAMTS-3|EDSDERMS|NPI|PC I-NP|PCI-NP|PCINP|PCPNI|PNPI	protein-coding	ENSG00000087116
10036	0.000895	6.82e-05	0.231	3.98232	0.921533	557.27	CHAF1A	chromatin assembly factor 1 subunit A	CAF-1|CAF1|CAF1B|CAF1P150|P150	protein-coding	ENSG00000167670
400619	0.259	0.0997	0.559	1.64637	0.920499	20.42	LINC00511	long intergenic non-protein coding RNA 511	LCAL5|onco-lncRNA-12	ncRNA	ENSG00000227036
105371354	0.2	0.0685	0.505	1.82184	0.919914	29.57	LOC105371354	uncharacterized LOC105371354		ncRNA	ENSG00000288821
107984329	0.219	0.0781	0.522	1.76202	0.9198	25.97	LOC107984329
3991	0.47	0.251	0.801	1.14826	0.919284	9.35	LIPE	lipase E, hormone sensitive type	AOMS4|FPLD6|HSL|LHS|REH	protein-coding	ENSG00000079435
105369632	0.312	0.132	0.61	1.50717	0.919121	20.52	LOC105369632	uncharacterized LOC105369632		ncRNA	ENSG00000111671
53615	0.332	0.145	0.63	1.45776	0.919106	1772.23	MBD3	methyl-CpG binding domain protein 3		protein-coding	ENSG00000071655
107986458	0.168	0.0531	0.475	1.93375	0.918741	39.6	LOC107986458	uncharacterized LOC107986458		ncRNA
64922	0.138	0.0399	0.447	2.05468	0.91852	42.35	LRRC19	leucine rich repeat containing 19		protein-coding	ENSG00000184434
105372586	NA	0.31	0.904	1.01568	0.918484	7.2	LOC105372586	uncharacterized LOC105372586		ncRNA
63967	0.00188	0.000166	0.244	3.76585	0.918065	1024.06	CLSPN	claspin		protein-coding	ENSG00000092853
1213	0.00111	8.9e-05	0.234	3.91868	0.917692	26097.4	CLTC	clathrin heavy chain	CHC|CHC17|CLH-17|CLTCL2|Hc|MRD56	protein-coding	ENSG00000141367
79581	0.014	0.00191	0.296	3.10349	0.917563	837.73	SLC52A2	solute carrier family 52 member 2	BVVLS2|D15Ertd747e|GPCR41|GPR172A|HuPAR-1|PAR1|RFT3|RFVT2|hRFT3	protein-coding	ENSG00000185803
105372704	0.352	0.159	0.651	1.4084	0.917288	17.26	LOC105372704	uncharacterized LOC105372704		protein-coding
378708	0.0176	0.00259	0.304	3.0121	0.917115	116.93	CENPS	centromere protein S	APITD1|CENP-S|FAAP16|MHF1	protein-coding	ENSG00000175279
57664	0.114	0.0307	0.424	2.16072	0.917094	57.75	PLEKHA4	pleckstrin homology domain containing A4	PEPP1	protein-coding	ENSG00000105559
4296	0.00344	0.00034	0.256	3.58254	0.916918	758.06	MAP3K11	mitogen-activated protein kinase kinase kinase 11	MEKK11|MLK-3|MLK3|PTK1|SPRK	protein-coding	ENSG00000173327
54919	0.00636	0.000725	0.271	3.37998	0.916675	1653.57	DNAAF5	dynein axonemal assembly factor 5	CILD18|HEATR2	protein-coding	ENSG00000164818
105374808	NA	0.301	0.886	1.03428	0.916491	7.2	LOC105374808	replaced by ID 10505
259292	0.136	0.0392	0.444	2.06174	0.915892	48.83	TAS2R46	taste 2 receptor member 46	T2R46|T2R54	protein-coding	ENSG00000226761
84515	0.00365	0.000367	0.257	3.56257	0.915456	1955.33	MCM8	minichromosome maintenance 8 homologous recombination repair factor	C20orf154|POF10|dJ967N21.5	protein-coding	ENSG00000125885
85301	0.000563	3.97e-05	0.223	4.10923	0.915367	3270.19	COL27A1	collagen type XXVII alpha 1 chain	STLS	protein-coding	ENSG00000196739
81615	0.437	0.224	0.752	1.21574	0.914181	11.33	TMEM163	transmembrane protein 163	DC29|SV31	protein-coding	ENSG00000152128
4047	0.00153	0.000128	0.239	3.82952	0.914044	961.05	LSS	lanosterol synthase	APMR4|CTRCT44|HYPT14|OSC	protein-coding	ENSG00000160285
29018	0.22	0.0784	0.519	1.75993	0.914011	30.3	FOXN3-AS2	FOXN3 antisense RNA 2	PRO1768	ncRNA	ENSG00000259073
7761	0.187	0.0619	0.489	1.8673	0.913334	30.83	ZNF214	zinc finger protein 214	BAZ-1|BAZ1	protein-coding	ENSG00000149050
79366	NA	0.3	0.882	1.03599	0.913285	7.5	HMGN5	high mobility group nucleosome binding domain 5	NBP-45|NSBP1	protein-coding	ENSG00000198157
59341	0.0182	0.0027	0.304	3.00031	0.912722	154.15	TRPV4	transient receptor potential cation channel subfamily V member 4	BCYM3|CMT2C|HMSN2C|OTRPC4|SMAL|SPSMA|SSQTL1|TRP12|VRL2|VROAC	protein-coding	ENSG00000111199
105369246	NA	0.311	0.901	1.01313	0.912436	8.03	LOC105369246	replaced by ID 400553
5616	0.0226	0.00355	0.313	2.91561	0.911734	267.63	PRKY	protein kinase Y-linked (pseudogene)	PRKXP3|PRKYP	pseudo	ENSG00000099725
441094	0.0697	0.0156	0.377	2.41795	0.91156	73.12	NR2F1-AS1	NR2F1 antisense RNA 1		ncRNA	ENSG00000237187
408263	0.2	0.0684	0.5	1.82213	0.911239	29.18	FNDC9	fibronectin type III domain containing 9	C5orf40	protein-coding	ENSG00000172568
100652781	0.252	0.0959	0.547	1.66482	0.911076	23.15	SNX29P1	sorting nexin 29 pseudogene 1	RUNDC2B|RUNDC2L	pseudo
285830	0.218	0.0776	0.516	1.76491	0.910941	26.37	HLA-F-AS1	HLA-F antisense RNA 1		ncRNA	ENSG00000214922
112268014	0.03	0.00508	0.325	2.80212	0.910771	90.99	LOC112268014
728229	0.101	0.026	0.409	2.22693	0.91015	44.82	TMEM191B	transmembrane protein 191B		protein-coding	ENSG00000278558
100130733	0.224	0.0805	0.52	1.74763	0.909507	33.86	LRRC70	leucine rich repeat containing 70	SLRN	protein-coding	ENSG00000186105
84900	0.0117	0.00152	0.286	3.17023	0.907975	180.6	RNFT2	ring finger protein, transmembrane 2	TMEM118	protein-coding	ENSG00000135119
65263	0.0439	0.00837	0.344	2.63694	0.907366	150.76	PYCR3	pyrroline-5-carboxylate reductase 3	PYCRL	protein-coding	ENSG00000104524
171523	0.181	0.0591	0.481	1.88735	0.907294	28.11	CYP2T1P	cytochrome P450 family 2 subfamily T member 1, pseudogene	CYP2T2P	pseudo	ENSG00000233622
107987182	0.299	0.123	0.589	1.5409	0.906907	24.23	LOC107987182	uncharacterized LOC107987182		ncRNA
107984997	0.106	0.0279	0.412	2.1992	0.906399	44.56	LOC107984997	uncharacterized LOC107984997		ncRNA
36	0.00405	0.000417	0.257	3.5291	0.906338	2921.98	ACADSB	acyl-CoA dehydrogenase short/branched chain	2-MEBCAD|ACAD7|SBCAD	protein-coding	ENSG00000196177
26225	0.0019	0.000168	0.241	3.76243	0.906002	2394.02	ARL5A	ADP ribosylation factor like GTPase 5A	ARFLP5|ARL5	protein-coding	ENSG00000162980
7840	0.0109	0.00139	0.283	3.19634	0.905777	2548.58	ALMS1	ALMS1 centrosome and basal body associated protein	ALSS	protein-coding	ENSG00000116127
84634	0.0394	0.00724	0.337	2.68556	0.905346	127.99	KISS1R	KISS1 receptor	AXOR12|CPPB1|GPR54|HH8|HOT7T175|KISS-1R	protein-coding	ENSG00000116014
84885	0.014	0.00193	0.292	3.10109	0.905196	350.1	ZDHHC12	zinc finger DHHC-type palmitoyltransferase 12	DHHC-12|ZNF400	protein-coding	ENSG00000160446
79469	0.508	0.283	0.842	1.07364	0.904014	8.66	DLEU2L	deleted in lymphocytic leukemia 2 like	BCMSUNL	ncRNA
54505	0.00929	0.00114	0.278	3.25275	0.903651	612.91	DHX29	DExH-box helicase 29	DDX29	protein-coding	ENSG00000067248
115399	0.111	0.03	0.416	2.17057	0.903174	49.15	LRRC56	leucine rich repeat containing 56	CILD39|DNAAF12	protein-coding	ENSG00000161328
30851	0.00818	0.000979	0.274	3.29641	0.9031	418.93	TAX1BP3	Tax1 binding protein 3	TIP-1|TIP1	protein-coding	ENSG00000213977
692225	0.0756	0.0174	0.38	2.37813	0.903045	58.99	SNORD94	small nucleolar RNA, C/D box 94	U94	snoRNA	ENSG00000208772
107986190	0.281	0.113	0.569	1.58575	0.902755	26.63	LOC107986190	uncharacterized LOC107986190		ncRNA
619208	0.235	0.0862	0.526	1.71589	0.902544	25.57	FAM229B	family with sequence similarity 229 member B	C6orf225	protein-coding	ENSG00000203778
105377558	0.31	0.131	0.597	1.51088	0.90194	20.72	LOC105377558	uncharacterized LOC105377558		ncRNA
101927088	0.0714	0.0161	0.375	2.40614	0.90186	70.85	LOC101927088	uncharacterized LOC101927088		ncRNA
677827	0.0773	0.018	0.381	2.36579	0.901743	60.17	SNORA46	small nucleolar RNA, H/ACA box 46	ACA46	snoRNA	ENSG00000207493
10745	0.00574	0.000639	0.264	3.4147	0.901495	203.34	PHTF1	putative homeodomain transcription factor 1	PHTF	protein-coding	ENSG00000116793
677848	0.223	0.0797	0.514	1.75252	0.90132	24.54	SNORD1A	small nucleolar RNA, C/D box 1A	R38A|snR38A	snoRNA	ENSG00000278261
160428	0.00204	0.000183	0.241	3.74141	0.901169	630.21	ALDH1L2	aldehyde dehydrogenase 1 family member L2	mtFDH	protein-coding	ENSG00000136010
22995	0.0149	0.0021	0.293	3.07565	0.901161	365.39	CEP152	centrosomal protein 152	MCPH4|MCPH9|SCKL5	protein-coding	ENSG00000103995
6117	0.000203	1.21e-05	0.206	4.37623	0.900939	1215.84	RPA1	replication protein A1	HSSB|MST075|PFBMFT6|REPA1|RF-A|RP-A|RPA70	protein-coding	ENSG00000132383
112268450	0.135	0.039	0.436	2.06413	0.900771	37.01	LOC112268450	uncharacterized LOC112268450		ncRNA
100874372	0.363	0.167	0.651	1.38295	0.900447	16.42	ARHGAP26-IT1	ARHGAP26 intronic transcript 1		ncRNA	ENSG00000230789
105372836	0.325	0.14	0.61	1.47579	0.900272	16.41	LOC105372836	uncharacterized LOC105372836		ncRNA
8814	0.00175	0.000152	0.238	3.78725	0.89987	453.78	CDKL1	cyclin dependent kinase like 1	KKIALRE|P42	protein-coding	ENSG00000100490
100158262	0.482	0.261	0.801	1.12331	0.899802	10.42	SCARNA9L	small Cajal body-specific RNA 9 like		ncRNA
7105	8.71e-05	4.6e-06	0.196	4.58216	0.898891	3413.02	TSPAN6	tetraspanin 6	T245|TM4SF6|TSPAN-6	protein-coding	ENSG00000000003
23090	0.525	0.3	0.867	1.03735	0.898867	8.43	ZNF423	zinc finger protein 423	Ebfaz|JBTS19|NPHP14|OAZ|Roaz|ZFP423|Zfp104|hOAZ	protein-coding	ENSG00000102935
54443	0.00408	0.000421	0.255	3.52653	0.898507	1631.83	ANLN	anillin, actin binding protein	FSGS8|Scraps|scra	protein-coding	ENSG00000011426
112267965	0.144	0.0427	0.443	2.02618	0.89846	55.72	LOC112267965
102725051	0.0357	0.00634	0.329	2.72952	0.89781	92.79	LOC102725051	uncharacterized LOC102725051		ncRNA
143888	0.00385	0.000392	0.253	3.54557	0.897628	817.2	POGLUT3	protein O-glucosyltransferase 3	KDELC2	protein-coding	ENSG00000178202
102724625	0.468	0.249	0.779	1.15299	0.89762	10.28	LOC102724625	uncharacterized LOC102724625		ncRNA
285847	0.296	0.122	0.58	1.54797	0.897081	19.99	LOC285847	uncharacterized LOC285847		ncRNA
84223	0.0982	0.0251	0.4	2.23974	0.8968	48.44	IQCG	IQ motif containing G	CFAP122|DRC9	protein-coding	ENSG00000114473
1465	0.000267	1.66e-05	0.208	4.30621	0.896305	2662.6	CSRP1	cysteine and glycine rich protein 1	CRP|CRP1|CSRP|CYRP|D1S181E|HEL-141|HEL-S-286	protein-coding	ENSG00000159176
9158	0.00575	0.00064	0.263	3.41389	0.896251	918.46	FIBP	FGF1 intracellular binding protein	FGFIBP|FIBP-1|TROFAS	protein-coding	ENSG00000172500
7190	0.254	0.0966	0.539	1.66162	0.89611	23.67	HSP90B2P	heat shock protein 90 beta family member 2, pseudogene	GRP94P1|GRP94b|HSP|HSPCP2|TRA1P1|TRAP1	pseudo	ENSG00000259706
105374136	0.308	0.129	0.59	1.51774	0.896012	18.22	LOC105374136	uncharacterized LOC105374136		ncRNA
3425	0.19	0.0634	0.482	1.8561	0.895502	47.84	IDUA	alpha-L-iduronidase	IDA|MPS1|MPSI	protein-coding	ENSG00000127415
9582	0.00609	0.000688	0.264	3.39417	0.895155	168.77	APOBEC3B	apolipoprotein B mRNA editing enzyme catalytic subunit 3B	A3B|APOBEC1L|ARCD3|ARP4|DJ742C19.2|PHRBNL|bK150C2.2	protein-coding	ENSG00000179750
101927552	0.448	0.233	0.75	1.19323	0.894934	12.42	LOC101927552	uncharacterized LOC101927552		ncRNA
9907	0.076	0.0175	0.377	2.37528	0.894439	225.88	AP5Z1	adaptor related protein complex 5 subunit zeta 1	KIAA0415|SPG48|zeta	protein-coding	ENSG00000242802
29922	0.00638	0.000728	0.265	3.37865	0.894424	235.4	NME7	NME/NM23 family member 7	CFAP67|MN23H7|NDK 7|NDK7|nm23-H7	protein-coding	ENSG00000143156
28992	0.00635	0.000723	0.264	3.38072	0.894163	335.3	MACROD1	mono-ADP ribosylhydrolase 1	LRP16	protein-coding	ENSG00000133315
55240	0.00225	0.000205	0.241	3.71323	0.893926	635.62	STEAP3	STEAP3 metalloreductase	AHMIO2|STMP3|TSAP6|dudlin-2|dudulin-2|pHyde	protein-coding	ENSG00000115107
53616	0.0124	0.00164	0.284	3.14781	0.893728	264.74	ADAM22	ADAM metallopeptidase domain 22	ADAM 22|DEE61|EIEE61|MDC2	protein-coding	ENSG00000008277
1846	0.0553	0.0114	0.353	2.52884	0.893593	73.95	DUSP4	dual specificity phosphatase 4	HVH2|MKP-2|MKP2|TYP	protein-coding	ENSG00000120875
4171	0.000532	3.7e-05	0.217	4.12525	0.893244	3560.09	MCM2	minichromosome maintenance complex component 2	BM28|CCNL1|CDCL1|D3S3194|DFNA70|MITOTIN|cdc19	protein-coding	ENSG00000073111
349114	0.177	0.0573	0.47	1.9011	0.893204	31.25	LINC00265	long intergenic non-protein coding RNA 265	NCRNA00265	ncRNA
93463	0.234	0.0858	0.52	1.71799	0.89275	24.6	LOC93463	uncharacterized LOC93463		ncRNA	ENSG00000124835
102723099	0.484	0.263	0.797	1.11983	0.892704	9.24	GHET1	gastric carcinoma proliferation enhancing transcript 1	lncRNA-GHET1	ncRNA	ENSG00000281189
94145	0.42	0.209	0.711	1.25552	0.892421	12.55	CDRT3	CMT1A duplicated region transcript 3		ncRNA
129880	0.00814	0.000974	0.27	3.29789	0.890467	183.61	BBS5	Bardet-Biedl syndrome 5		protein-coding	ENSG00000163093
107984763	0.0389	0.00709	0.331	2.69242	0.890122	123.39	LOC107984763	uncharacterized LOC107984763		ncRNA
283981	NA	0.32	0.895	0.993859	0.889708	7.58	LINC00685	long intergenic non-protein coding RNA 685	CXYorf10|NCRNA00107|PPP2R3B-AS1	ncRNA
112268131	0.0381	0.00691	0.329	2.70106	0.889707	96.75	LOC112268131
57511	0.00762	0.000901	0.268	3.31987	0.889578	461.34	COG6	component of oligomeric golgi complex 6	CDG2L|COD2|SHNS	protein-coding	ENSG00000133103
84433	0.118	0.0324	0.416	2.13961	0.889443	47.53	CARD11	caspase recruitment domain family member 11	BENTA|BIMP3|CARMA1|IMD11|IMD11A|PPBL	protein-coding	ENSG00000198286
55184	0.0163	0.00234	0.292	3.04347	0.889314	122.68	DZANK1	double zinc ribbon and ankyrin repeat domains 1	ANKRD64|C20orf12|C20orf84	protein-coding	ENSG00000089091
57127	0.000176	1.03e-05	0.202	4.41177	0.88929	1238.96	RHBG	Rh family B glycoprotein	SLC42A2	protein-coding	ENSG00000132677
112267866	0.0746	0.0171	0.372	2.38516	0.888103	79.7	LOC112267866
80341	0.00174	0.00015	0.234	3.7906	0.888065	6830.4	BPIFB2	BPI fold containing family B member 2	BPIL1|C20orf184|LPLUNC2|RYSR|dJ726C3.2	protein-coding	ENSG00000078898
440672	0.00102	7.95e-05	0.225	3.94581	0.887978	1128.91	NUDT4B	nudix hydrolase 4B	DIPP-2B|NUDT4P1	protein-coding	ENSG00000177144
56110	NA	0.316	0.886	1.00187	0.88773	7.24	PCDHGA5	protocadherin gamma subfamily A, 5	CDH-GAMMA-A5|ME3|PCDH-GAMMA-A5	protein-coding	ENSG00000253485
101929760	0.159	0.0489	0.451	1.9695	0.887666	33.61	PIK3IP1-DT	PIK3IP1 divergent transcript	PIK3IP1-AS1	ncRNA	ENSG00000228839
54806	0.0125	0.00166	0.282	3.14455	0.887081	367.36	AHI1	Abelson helper integration site 1	AHI-1|JBTS3|ORF1|dJ71N10.1	protein-coding	ENSG00000135541
105373019	0.287	0.116	0.564	1.57146	0.887076	21.24	LOC105373019
326625	0.00143	0.000118	0.23	3.84957	0.887023	448.1	MMAB	metabolism of cobalamin associated B	ATR|CFAP23|cblB|cob	protein-coding	ENSG00000139428
339665	0.0655	0.0144	0.362	2.44811	0.886737	62.16	SLC35E4	solute carrier family 35 member E4		protein-coding	ENSG00000100036
22832	0.0161	0.0023	0.291	3.04812	0.886673	175.04	CEP162	centrosomal protein 162	C6orf84|KIAA1009|QN1	protein-coding	ENSG00000135315
39	0.000144	8.07e-06	0.199	4.46345	0.886518	2553.19	ACAT2	acetyl-CoA acetyltransferase 2		protein-coding	ENSG00000120437
84989	0.275	0.11	0.554	1.59973	0.886135	21.74	JMJD1C-AS1	JMJD1C antisense RNA 1		ncRNA	ENSG00000272767
2879	0.0245	0.00392	0.307	2.8846	0.885676	1903.99	GPX4	glutathione peroxidase 4	GPx-4|GSHPx-4|MCSP|PHGPx|SMDS|snGPx|snPHGPx	protein-coding	ENSG00000167468
728118	0.00654	0.000749	0.263	3.37086	0.884956	179.06	NUTM2A	NUT family member 2A	FAM22A	protein-coding	ENSG00000184923
107986254	0.0347	0.0061	0.323	2.74218	0.884909	148.65	LOC107986254	uncharacterized LOC107986254		ncRNA
1763	0.00244	0.000226	0.24	3.68826	0.884375	1029.53	DNA2	DNA replication helicase/nuclease 2	DNA2L|hDNA2	protein-coding	ENSG00000138346
9646	0.00248	0.000229	0.24	3.68412	0.88423	806.8	CTR9	CTR9 homolog, Paf1/RNA polymerase II complex component	SH2BP1|TSBP|p150|p150TSP	protein-coding	ENSG00000198730
3070	0.00609	0.000688	0.26	3.39428	0.884144	6969.3	HELLS	helicase, lymphoid specific	ICF4|LSH|Nbla10143|PASG|SMARCA6	protein-coding	ENSG00000119969
105375781	0.327	0.142	0.602	1.46888	0.883784	17.41	LOC105375781	uncharacterized LOC105375781		ncRNA	ENSG00000253574
63979	0.00464	0.000492	0.253	3.48519	0.883267	432.92	FIGNL1	fidgetin like 1		protein-coding	ENSG00000132436
26146	0.0016	0.000136	0.231	3.8154	0.882987	349.95	TRAF3IP1	TRAF3 interacting protein 1	CFAP116|FAP116|IFT54|MIP-T3|MIPT3|SLSN9	protein-coding	ENSG00000204104
57730	0.0158	0.00225	0.289	3.05538	0.882672	625.54	ANKRD36B	ankyrin repeat domain 36B	KIAA1641	protein-coding	ENSG00000196912
170688	0.00104	8.21e-05	0.224	3.9381	0.882567	988.69	NUDT4P2	nudix hydrolase 4 pseudogene 2		pseudo
1029	0.0484	0.00955	0.34	2.59164	0.881802	78.97	CDKN2A	cyclin dependent kinase inhibitor 2A	ARF|CDK4I|CDKN2|CMM2|INK4|INK4A|MLM|MTS-1|MTS1|P14|P14ARF|P16|P16-INK4A|P16INK4|P16INK4A|P19|P19ARF|TP16	protein-coding	ENSG00000147889
285638	0.299	0.123	0.572	1.54102	0.881486	22.2	LOC285638	uncharacterized LOC285638		ncRNA	ENSG00000249476
105375713	0.143	0.0422	0.434	2.0316	0.881143	38.62	LOC105375713	uncharacterized LOC105375713		ncRNA	ENSG00000289382
100189194	0.47	0.251	0.768	1.14751	0.881013	10.68	TRC-GCA23-1	tRNA-Cys (anticodon GCA) 23-1	TRNAC15	tRNA
30811	0.00164	0.00014	0.231	3.80772	0.880966	592.87	HUNK	hormonally up-regulated Neu-associated kinase		protein-coding	ENSG00000142149
7869	0.00467	0.000496	0.253	3.48296	0.880906	2223.35	SEMA3B	semaphorin 3B	LUCA-1|SEMA5|SEMAA|SemA|semaV	protein-coding	ENSG00000012171
55049	0.0559	0.0116	0.349	2.52377	0.880542	83	REX1BD	required for excision 1-B domain containing	C19orf60	protein-coding	ENSG00000006015
102723654	0.0786	0.0185	0.374	2.35601	0.880176	72.46	LOC102723654	uncharacterized LOC102723654		ncRNA
57116	0.00993	0.00124	0.272	3.22961	0.879268	186.19	ZNF695	zinc finger protein 695	SBZF3	protein-coding	ENSG00000197472
5682	0.000233	1.42e-05	0.203	4.3402	0.879168	3135.95	PSMA1	proteasome 20S subunit alpha 1	HC2|HEL-S-275|NU|PROS30	protein-coding	ENSG00000129084
113763	0.0028	0.000266	0.241	3.64641	0.878232	614.28	ZBED10P	zinc finger BED-type containing 10, pseudogene	C7orf29|ZBED6CL	pseudo
5587	0.372	0.172	0.643	1.3644	0.877485	14.25	PRKD1	protein kinase D1	CHDED|PKC-MU|PKCM|PKD|PRKCM	protein-coding	ENSG00000184304
283554	0.119	0.0327	0.41	2.13572	0.875869	45.38	GPR137C	G protein-coupled receptor 137C	TM7SF1L2	protein-coding	ENSG00000180998
101927830	0.207	0.0718	0.486	1.80047	0.875724	28.82	LOC101927830	uncharacterized LOC101927830		ncRNA
105370563	0.0435	0.00824	0.331	2.64212	0.875497	94.17	LOC105370563	uncharacterized LOC105370563		ncRNA
102724219	0.0158	0.00225	0.286	3.05573	0.875419	280.39	LOC102724219	uncharacterized LOC102724219		ncRNA
102723360	0.0245	0.00392	0.303	2.88484	0.875135	180.24	LOC102723360	uncharacterized LOC102723360		ncRNA
55640	0.00471	0.000502	0.251	3.47972	0.87449	204.33	FLVCR2	FLVCR heme transporter 2	C14orf58|CCT|EPV|FLVCRL14q|MFSD7C|PVHH|SLC49A2	protein-coding	ENSG00000119686
146956	0.0011	8.76e-05	0.223	3.9225	0.873906	961.02	EME1	essential meiotic structure-specific endonuclease 1	MMS4L|SLX2A	protein-coding	ENSG00000154920
3312	0.00222	0.000202	0.235	3.71644	0.872328	26558.7	HSPA8	heat shock protein family A (Hsp70) member 8	HEL-33|HEL-S-72p|HSC54|HSC70|HSC71|HSP71|HSP73|HSPA10|LAP-1|LAP1|NIP71	protein-coding	ENSG00000109971
105369403	0.0765	0.0177	0.368	2.37208	0.872211	68.05	LOC105369403	uncharacterized LOC105369403		ncRNA
105375243	0.428	0.216	0.705	1.2368	0.872166	14.88	LOC105375243	uncharacterized LOC105375243		ncRNA
8330	0.0746	0.0171	0.365	2.38526	0.871098	171.54	H2AC15	H2A clustered histone 15	H2A.1|H2A/d|H2AC11|H2AC13|H2AC14|H2AC16|H2AC17|H2AFD|HIST1H2AK	protein-coding	ENSG00000275221
84984	0.285	0.115	0.553	1.57555	0.87081	23.36	CEP19	centrosomal protein 19	C3orf34|MOSPGF	protein-coding	ENSG00000174007
493913	0.274	0.109	0.543	1.60262	0.870699	23.99	PAPPA-AS1	PAPPA antisense RNA 1	DIPAS|NCRNA00156|PAPPA-AS|PAPPAAS|PAPPAS|TAF2C2|TAF4B|TAFII105	ncRNA	ENSG00000256040
105372214	0.399	0.193	0.669	1.30103	0.870515	13.4	LOC105372214	uncharacterized LOC105372214		ncRNA
489	0.0148	0.00206	0.282	3.08154	0.870236	181.23	ATP2A3	ATPase sarcoplasmic/endoplasmic reticulum Ca2+ transporting 3	SERCA3	protein-coding	ENSG00000074370
85236	0.0149	0.00208	0.283	3.07868	0.870105	1124.23	H2BC12	H2B clustered histone 12	H2B/S|H2BFAiii|H2BFT|H2BK|HIST1H2BK	protein-coding	ENSG00000197903
10298	0.00964	0.0012	0.268	3.23986	0.869595	549.92	PAK4	p21 (RAC1) activated kinase 4		protein-coding	ENSG00000130669
105370871	0.271	0.107	0.539	1.61183	0.86883	23.97	LOC105370871	uncharacterized LOC105370871		ncRNA
105373673	0.209	0.0728	0.484	1.7941	0.868671	39.89	LOC105373673	uncharacterized LOC105373673		ncRNA
102724077	0.143	0.0421	0.427	2.03213	0.868657	39.94	LINC01389	long intergenic non-protein coding RNA 1389		ncRNA
23654	0.00884	0.00108	0.266	3.26936	0.868555	5186.29	PLXNB2	plexin B2	MM1|Nbla00445|PLEXB2|dJ402G11.3	protein-coding	ENSG00000196576
79882	0.00461	0.000488	0.249	3.48737	0.868544	1191.07	ZC3H14	zinc finger CCCH-type containing 14	MRT56|MSUT-2|NY-REN-37|SUT2|UKp68	protein-coding	ENSG00000100722
105375169	0.11	0.0292	0.398	2.18018	0.86847	48.99	LOC105375169	uncharacterized LOC105375169		ncRNA
5973	0.114	0.0307	0.402	2.1607	0.86788	49.21	RENBP	renin binding protein	RBP|RNBP	protein-coding	ENSG00000102032
105378329	0.198	0.0675	0.475	1.82865	0.86784	36.33	LOC105378329	uncharacterized LOC105378329		ncRNA
8655	0.000283	1.77e-05	0.202	4.29228	0.867657	6019.37	DYNLL1	dynein light chain LC8-type 1	DLC1|DLC8|DNCL1|DNCLC1|LC8|LC8a|PIN|hdlc1	protein-coding	ENSG00000088986
147525	0.0903	0.0223	0.38	2.28595	0.867648	52.15	LINC00526	long intergenic non-protein coding RNA 526	C18orf18|HsT959|TP53LC13	ncRNA
105378694	0.0252	0.00407	0.302	2.87298	0.867627	215.1	LOC105378694	uncharacterized LOC105378694		ncRNA
7070	0.237	0.0877	0.508	1.70764	0.867471	30.03	THY1	Thy-1 cell surface antigen	CD90|CDw90	protein-coding	ENSG00000154096
25911	0.0204	0.00312	0.293	2.95607	0.866904	148.37	DPCD	deleted in primary ciliary dyskinesia homolog (mouse)		protein-coding	ENSG00000166171
89887	0.614	0.39	1.007	0.860315	0.866146	86.65	ZNF628	zinc finger protein 628	ZEC|Zfp628	protein-coding	ENSG00000197483
324	0.0173	0.00255	0.287	3.01735	0.86611	782.88	APC	APC regulator of WNT signaling pathway	BTPS2|DESMD|DP2|DP2.5|DP3|GS|PPP1R46	protein-coding	ENSG00000134982
107985783	0.0211	0.00326	0.294	2.94204	0.866088	318.76	LOC107985783
8525	0.0291	0.00487	0.308	2.8155	0.866076	595	DGKZ	diacylglycerol kinase zeta	DAGK5|DAGK6|DGK-ZETA|hDGKzeta	protein-coding	ENSG00000149091
9716	0.00385	0.000392	0.244	3.54572	0.865971	2419.68	AQR	aquarius intron-binding spliceosomal factor	IBP160|fSAP164	protein-coding	ENSG00000021776
1033	0.00205	0.000185	0.232	3.73879	0.865873	718.29	CDKN3	cyclin dependent kinase inhibitor 3	CDI1|CIP2|KAP|KAP1	protein-coding	ENSG00000100526
389432	0.282	0.113	0.547	1.5841	0.865821	37.64	SAMD5	sterile alpha motif domain containing 5	dJ875H10.1	protein-coding	ENSG00000203727
692201	0.0218	0.0034	0.296	2.9292	0.865796	118.21	SNORD86	small nucleolar RNA, C/D box 86	U86	snoRNA	ENSG00000212498
8425	0.121	0.0338	0.408	2.12304	0.865662	60.19	LTBP4	latent transforming growth factor beta binding protein 4	ARCL1C|LTBP-4|LTBP4L|LTBP4S	protein-coding	ENSG00000090006
56829	0.000253	1.56e-05	0.2	4.32024	0.865547	2472.67	ZC3HAV1	zinc finger CCCH-type containing, antiviral 1	ARTD13|FLB6421|PARP13|ZAP|ZC3H2|ZC3HDC2	protein-coding	ENSG00000105939
105371887	0.0113	0.00145	0.272	3.1839	0.865308	183.04	LOC105371887	uncharacterized LOC105371887		ncRNA
101927372	0.424	0.213	0.693	1.24648	0.863432	13.2	LOC101927372	uncharacterized LOC101927372		ncRNA
101929745	0.0169	0.00247	0.285	3.02712	0.863431	142.22	LINC02119	long intergenic non-protein coding RNA 2119		ncRNA	ENSG00000248461
401577	0.0131	0.00175	0.276	3.12934	0.86302	176.27	CD99P1	CD99 molecule pseudogene 1	CD99L1|CXYorf12|MIC2R|NCRNA00103	pseudo	ENSG00000291040
692072	0.0903	0.0222	0.377	2.28616	0.862782	65.74	SNORD5	small nucleolar RNA, C/D box 5	mgh28S-2410	snoRNA	ENSG00000239195
107986707	0.0349	0.00615	0.315	2.73972	0.862469	113.02	LOC107986707	uncharacterized LOC107986707		ncRNA
22852	0.00508	0.000551	0.25	3.45475	0.862454	897.17	ANKRD26	ankyrin repeat domain containing 26	THC2|bA145E8.1	protein-coding	ENSG00000107890
143884	0.0183	0.00272	0.288	2.99776	0.862245	337.02	CWF19L2	CWF19 like cell cycle control factor 2		protein-coding	ENSG00000152404
55215	0.00179	0.000156	0.228	3.78115	0.861838	1532.99	FANCI	FA complementation group I	KIAA1794	protein-coding	ENSG00000140525
145508	0.0298	0.00501	0.307	2.80631	0.861533	134.94	CEP128	centrosomal protein 128	C14orf145|C14orf61|LEDP/132	protein-coding	ENSG00000100629
105376257	0.277	0.11	0.539	1.59681	0.861353	21.92	LOC105376257	uncharacterized LOC105376257		ncRNA
100302739	0.01	0.00126	0.267	3.22579	0.86123	191.75	PCNA-AS1	PCNA antisense RNA 1	PCNA-AS|PCNAAS	ncRNA
4288	0.00206	0.000186	0.23	3.73771	0.860949	11582.2	MKI67	marker of proliferation Ki-67	KIA|MIB-|MIB-1|PPP1R105	protein-coding	ENSG00000148773
84261	0.0255	0.00412	0.3	2.86866	0.860402	136.12	FBXW9	F-box and WD repeat domain containing 9	Fbw9|MEC-15	protein-coding	ENSG00000132004
387036	0.0591	0.0125	0.344	2.49907	0.860119	77.8	GUSBP2	GUSB pseudogene 2	GUSBL1|GUSBP4|SMA3-L|SMAC3L|SMAC3L2|b55C20.1|bA239L20.1|bA239L20.5|bGLU-Lp	pseudo	ENSG00000290474
6010	0.478	0.258	0.76	1.13228	0.860064	11.2	RHO	rhodopsin	CSNBAD1|OPN2|RP4	protein-coding	ENSG00000163914
79805	0.053	0.0108	0.337	2.54851	0.859269	79.32	VASH2	vasohibin 2		protein-coding	ENSG00000143494
105379104	0.407	0.199	0.67	1.28323	0.85925	16.06	LOC105379104	uncharacterized LOC105379104		ncRNA
105377291	0.137	0.0396	0.417	2.0582	0.858996	44.56	LOC105377291	uncharacterized LOC105377291		ncRNA
1371	0.00124	0.000101	0.221	3.88931	0.858407	737.15	CPOX	coproporphyrinogen oxidase	COX|CPO|CPX|HARPO|HCP	protein-coding	ENSG00000080819
27101	0.000336	2.16e-05	0.202	4.24772	0.858356	1241.25	CACYBP	calcyclin binding protein	GIG5|PNAS-107|S100A6BP|SIP	protein-coding	ENSG00000116161
26784	0.489	0.267	0.773	1.10899	0.857753	10.85	SNORA64	small nucleolar RNA, H/ACA box 64	RNU64|U64	snoRNA	ENSG00000207405
2695	0.34	0.151	0.597	1.43748	0.857685	17.03	GIP	gastric inhibitory polypeptide		protein-coding	ENSG00000159224
642946	0.0473	0.00926	0.33	2.60232	0.857593	103.11	FLVCR1-DT	FLVCR1 divergent transcript	FLVCR1-AS1|LQK1|NCRNA00292	ncRNA	ENSG00000198468
100131496	0.0175	0.00258	0.285	3.01346	0.857516	126.27	LOC100131496	uncharacterized LOC100131496		ncRNA	ENSG00000267882
121457	0.0055	0.000606	0.25	3.42909	0.857452	854.86	IKBIP	IKBKB interacting protein	IKIP	protein-coding	ENSG00000166130
282969	0.0108	0.00138	0.268	3.1988	0.857421	429.76	FUOM	fucose mutarotase	C10orf125|FUCU|FucM	protein-coding	ENSG00000148803
105377037	0.0734	0.0167	0.358	2.39289	0.857274	64.12	LOC105377037	uncharacterized LOC105377037		ncRNA
100131561	0.143	0.0423	0.422	2.03028	0.857268	51.4	FKSG29	FKSG29		ncRNA
2672	0.00119	9.57e-05	0.22	3.90116	0.85703	615.17	GFI1	growth factor independent 1 transcriptional repressor	GFI-1|GFI1A|SCN2|ZNF163	protein-coding	ENSG00000162676
2621	0.408	0.2	0.668	1.28218	0.856875	13.92	GAS6	growth arrest specific 6	AXLLG|AXSF	protein-coding	ENSG00000183087
105371849	NA	0.367	0.95	0.901821	0.856822	6.31	HEATR6-DT	HEATR6 divergent transcript		ncRNA	ENSG00000267416
440275	0.000277	1.73e-05	0.199	4.29734	0.856511	2320.34	EIF2AK4	eukaryotic translation initiation factor 2 alpha kinase 4	GCN2|PVOD2	protein-coding	ENSG00000128829
105378593	0.322	0.138	0.578	1.48259	0.85651	18.96	LOC105378593	uncharacterized LOC105378593		ncRNA
728609	0.0452	0.00872	0.327	2.62287	0.856476	107.97	SDHAP3	SDHA pseudogene 3	SDHACL|SDHAL	pseudo	ENSG00000291055
105376269	0.159	0.0493	0.435	1.96609	0.855762	51.09	LOC105376269
100874063	0.435	0.222	0.7	1.22164	0.855319	14.45	CLYBL-AS2	CLYBL antisense RNA 2		ncRNA	ENSG00000227659
105375615	0.461	0.243	0.733	1.16633	0.854744	12.79	LOC105375615	uncharacterized LOC105375615		ncRNA
100874028	0.159	0.0489	0.434	1.96954	0.854178	36.78	SGO1-AS1	SGO1 antisense RNA 1	SGOL1-AS1	ncRNA	ENSG00000231304
83849	0.0192	0.0029	0.287	2.97863	0.854033	238.76	SYT15	synaptotagmin 15	CHR10SYT|SYT15B|sytXV	protein-coding	ENSG00000204176
54894	0.000183	1.08e-05	0.194	4.40134	0.853878	2745.78	RNF43	ring finger protein 43	RNF124|SSPCS|URCC	protein-coding	ENSG00000108375
404665	0.168	0.053	0.441	1.93492	0.853873	48.48	CACTIN-AS1	CACTIN antisense RNA 1	C19orf29-AS1|C19orf29OS	ncRNA	ENSG00000226800
1152	0.0177	0.00261	0.284	3.00986	0.853687	1348.31	CKB	creatine kinase B	B-CK|BCK|CKBB|CPK-B|HEL-211|HEL-S-29	protein-coding	ENSG00000166165
107985353	0.171	0.0544	0.444	1.92333	0.85322	43	ACBD3-AS1	ACBD3 antisense RNA 1		ncRNA	ENSG00000234478
441869	0.00797	0.000949	0.258	3.30534	0.852686	336.07	ANKRD65	ankyrin repeat domain 65		protein-coding	ENSG00000235098
114804	0.00134	0.00011	0.22	3.86735	0.852651	1929.44	RNF157	ring finger protein 157		protein-coding	ENSG00000141576
51382	0.00543	0.000596	0.248	3.43356	0.852489	230.88	ATP6V1D	ATPase H+ transporting V1 subunit D	ATP6M|VATD|VMA8	protein-coding	ENSG00000100554
4925	0.012	0.00157	0.27	3.16119	0.852375	442.87	NUCB2	nucleobindin 2	HEL-S-109|NEFA	protein-coding	ENSG00000070081
196913	0.493	0.27	0.773	1.10245	0.852091	10.21	LINC01599	long intergenic non-protein coding RNA 1599	C14orf183	ncRNA	ENSG00000214900
105374209	0.183	0.0601	0.453	1.87991	0.851621	42.4	LOC105374209	uncharacterized LOC105374209		ncRNA
548596	0.197	0.067	0.465	1.83155	0.851421	33.27	CKMT1A	creatine kinase, mitochondrial 1A	CKMT1|U-MtCK|mia-CK	protein-coding	ENSG00000223572
401105	0.104	0.0271	0.385	2.21054	0.851291	60.81	FLJ42393	uncharacterized LOC401105	AVPC1948	ncRNA	ENSG00000279891
56098	NA	0.319	0.854	0.996271	0.851283	7.77	PCDHGC4	protocadherin gamma subfamily C, 4	NEDGS|PCDH-GAMMA-C4	protein-coding	ENSG00000242419
105370327	0.0149	0.00209	0.276	3.07655	0.850486	335.62	LOC105370327	uncharacterized LOC105370327		ncRNA
105375356	0.326	0.141	0.578	1.47141	0.850421	20.41	LOC105375356
105377261	0.0717	0.0162	0.354	2.40426	0.850375	90.83	LOC105377261	uncharacterized LOC105377261		ncRNA
107986187	0.466	0.247	0.735	1.15651	0.850266	11.16	LOC107986187	uncharacterized LOC107986187		ncRNA
116228	0.00495	0.000533	0.245	3.46341	0.850019	2046.71	COX20	cytochrome c oxidase assembly factor COX20	FAM36A|MC4DN11	protein-coding	ENSG00000203667
107985138	0.0671	0.0148	0.349	2.43615	0.849813	77.72	LOC107985138	uncharacterized LOC107985138		ncRNA
102723665	0.417	0.207	0.673	1.26148	0.849595	14.73	LOC102723665	uncharacterized LOC102723665		ncRNA
56834	0.0101	0.00127	0.264	3.22319	0.849592	469.71	GPR137	G protein-coupled receptor 137	C11orf4|GPR137A|TM7SF1L1	protein-coding	ENSG00000173264
100132724	0.233	0.0852	0.493	1.72116	0.849026	30.65	DCAF13P3	DDB1 and CUL4 associated factor 13 pseudogene 3		pseudo
359809	0.0117	0.00153	0.268	3.1697	0.848999	528.85	PEG13	paternally expressed 13		ncRNA	ENSG00000282164
3292	0.0683	0.0152	0.35	2.42689	0.848986	133.87	HSD17B1	hydroxysteroid 17-beta dehydrogenase 1	17-beta-HSD|20-alpha-HSD|E2DH|EDH17B2|EDHB17|HSD17|SDR28C1	protein-coding	ENSG00000108786
26049	0.00125	0.000102	0.218	3.88617	0.848907	5128.32	FAM169A	family with sequence similarity 169 member A	SLAP75	protein-coding	ENSG00000198780
55272	0.00585	0.000654	0.249	3.40834	0.848616	512.95	IMP3	IMP U3 small nucleolar ribonucleoprotein 3	BRMS2|C15orf12|MRPS4	protein-coding	ENSG00000177971
9678	0.00898	0.0011	0.26	3.2639	0.848472	884.88	PHF14	PHD finger protein 14		protein-coding	ENSG00000106443
126070	0.0139	0.00189	0.273	3.10693	0.847768	338.33	ZNF440	zinc finger protein 440		protein-coding	ENSG00000171295
64167	0.0116	0.0015	0.267	3.1743	0.847639	646.94	ERAP2	endoplasmic reticulum aminopeptidase 2	L-RAP|LRAP	protein-coding	ENSG00000164308
116828	0.0287	0.0048	0.3	2.8204	0.847525	240.07	N4BP2L2-IT2	N4BPL2 intronic transcript 2	CG030	ncRNA	ENSG00000281026
284029	0.262	0.102	0.518	1.63677	0.847459	24.03	LINC00324	long intergenic non-protein coding RNA 324	C17orf44|NCRNA00324|TP53LC03	ncRNA	ENSG00000178977
6305	0.0254	0.0041	0.295	2.87025	0.847358	4397.68	SBF1	SET binding factor 1	CMT4B3|DENND7A|MTMR5	protein-coding	ENSG00000100241
51554	0.18	0.0588	0.448	1.88956	0.847165	57.63	ACKR4	atypical chemokine receptor 4	CC-CKR-11|CCBP2|CCR-11|CCR10|CCR11|CCRL1|CCX CKR|CCX-CKR|CKR-11|PPR1|VSHK1	protein-coding	ENSG00000129048
259294	0.144	0.0428	0.418	2.02587	0.846973	67.52	TAS2R19	taste 2 receptor member 19	MSTP058|T2R19|T2R23|T2R48|TAS2R23|TAS2R48	protein-coding	ENSG00000212124
222663	0.00211	0.000191	0.227	3.73079	0.846853	350.02	SCUBE3	signal peptide, CUB domain and EGF like domain containing 3	CEGF3|SSFSC2	protein-coding	ENSG00000146197
29109	0.0182	0.00272	0.282	2.99814	0.846592	431.5	FHOD1	formin homology 2 domain containing 1	FHOS	protein-coding	ENSG00000135723
481	0.000253	1.56e-05	0.196	4.32017	0.846071	8812.01	ATP1B1	ATPase Na+/K+ transporting subunit beta 1	ATP1B	protein-coding	ENSG00000143153
6502	0.000677	4.94e-05	0.208	4.05865	0.846004	2716.98	SKP2	S-phase kinase associated protein 2	FBL1|FBXL1|FLB1|p45	protein-coding	ENSG00000145604
105375404	0.118	0.0323	0.395	2.14016	0.845086	50.65	LOC105375404	uncharacterized LOC105375404		ncRNA
51329	0.0135	0.00183	0.271	3.11609	0.844932	216.44	ARL6IP4	ADP ribosylation factor like GTPase 6 interacting protein 4	SFRS20|SR-25|SRp25|SRrp37	protein-coding	ENSG00000182196
23007	0.0109	0.00139	0.264	3.19725	0.844655	185.7	PLCH1	phospholipase C eta 1	HPE14|PLC eta 1|PLC-L3|PLCL3	protein-coding	ENSG00000114805
83942	NA	0.347	0.898	0.940965	0.84465	7.09	TSSK1B	testis specific serine kinase 1B	FKSG81|SPOGA4|STK22D|TSK1|TSSK1	protein-coding	ENSG00000212122
28958	0.00136	0.000112	0.219	3.86271	0.844185	2282.36	COA3	cytochrome c oxidase assembly factor 3	CCDC56|COX25|HSPC009|MC4DN14|MITRAC12|hCOA3	protein-coding	ENSG00000183978
3675	0.355	0.162	0.602	1.40002	0.843356	17.37	ITGA3	integrin subunit alpha 3	CD49C|FRP-2|GAP-B3|GAPB3|ILNEB|JEB7|MSK18|VCA-2|VL3A|VLA3a	protein-coding	ENSG00000005884
105370156	0.476	0.256	0.742	1.13567	0.842832	10.79	LOC105370156	uncharacterized LOC105370156		ncRNA
6307	0.00331	0.000326	0.234	3.59402	0.842717	1178.54	MSMO1	methylsterol monooxygenase 1	DESP4|ERG25|MCCPD|SC4MOL	protein-coding	ENSG00000052802
4212	0.00307	0.000298	0.233	3.61725	0.84267	721.87	MEIS2	Meis homeobox 2	CPCMR|HsT18361|MRG1	protein-coding	ENSG00000134138
3013	0.0643	0.014	0.343	2.45741	0.842501	261.62	H2AC7	H2A clustered histone 7	H2A.3|H2A/g|H2AFG|HIST1H2AD	protein-coding	ENSG00000196866
105371089	0.0442	0.00843	0.32	2.63429	0.842217	90.67	LOC105371089	replaced by ID 105371090
109616964	0.231	0.0841	0.487	1.7275	0.842018	30.14	SNORA22B	small nucleolar RNA, H/ACA box 22B		snoRNA	ENSG00000206603
107984597	0.512	0.286	0.789	1.06675	0.841908	10.66	LOC107984597	uncharacterized LOC107984597		ncRNA
26173	0.031	0.00526	0.302	2.79038	0.841355	1390.93	INTS1	integrator complex subunit 1	INT1|NDCAGF|NET28	protein-coding	ENSG00000164880
541565	0.366	0.169	0.611	1.37664	0.841331	16.26	C8orf58	chromosome 8 open reading frame 58		protein-coding	ENSG00000241852
7012	0.0841	0.0202	0.362	2.32268	0.840401	149.16	TERC	telomerase RNA component	DKCA1|PFBMFT2|SCARNA19|TER|TR|TRC3|hTR	ncRNA	ENSG00000277925
100128553	0.436	0.223	0.69	1.21791	0.840395	13.68	CTAGE4	CTAGE family member 4	cTAGE-4	protein-coding	ENSG00000288784
5872	0.0181	0.00268	0.28	3.00242	0.840298	151.99	RAB13	RAB13, member RAS oncogene family	GIG4	protein-coding	ENSG00000143545
10567	0.0864	0.0209	0.364	2.30906	0.840231	104.23	RABAC1	Rab acceptor 1	PRA1|PRAF1|YIP3	protein-coding	ENSG00000105404
80764	0.0734	0.0167	0.351	2.39299	0.840217	73.76	THAP7	THAP domain containing 7		protein-coding	ENSG00000184436
55026	0.0903	0.0223	0.367	2.28588	0.838918	62.77	TMEM255A	transmembrane protein 255A	FAM70A	protein-coding	ENSG00000125355
101927635	0.516	0.29	0.792	1.05814	0.83856	9.48	PORCN-DT	PORCN divergent transcript		ncRNA	ENSG00000224292
23180	0.0536	0.011	0.33	2.54328	0.838471	82.25	RFTN1	raftlin, lipid raft linker 1	MIG2|PIB10|PIG9|RAFTLIN	protein-coding	ENSG00000131378
54988	0.382	0.18	0.625	1.34163	0.838395	16.05	ACSM5	acyl-CoA synthetase medium chain family member 5		protein-coding	ENSG00000183549
27329	0.052	0.0105	0.328	2.5583	0.837853	157.8	ANGPTL3	angiopoietin like 3	ANG-5|ANGPT5|ANL3|FHBL2	protein-coding	ENSG00000132855
7293	0.544	0.318	0.838	0.999412	0.837009	8.65	TNFRSF4	TNF receptor superfamily member 4	ACT35|CD134|IMD16|OX40|TXGP1L	protein-coding	ENSG00000186827
513	0.0874	0.0213	0.363	2.30298	0.836822	313.09	ATP5F1D	ATP synthase F1 subunit delta	ATP5D|MC5DN5	protein-coding	ENSG00000099624
340554	0.0762	0.0176	0.352	2.37417	0.836643	63.84	ZC3H12B	zinc finger CCCH-type containing 12B	CXorf32|MCPIP2	protein-coding	ENSG00000102053
10721	0.0148	0.00207	0.271	3.07983	0.836167	785.43	POLQ	DNA polymerase theta	PRO0327	protein-coding	ENSG00000051341
107987150	0.0216	0.00336	0.285	2.93264	0.836001	174.33	LOC107987150
51776	0.0353	0.00624	0.305	2.7349	0.835468	119.02	MAP3K20	mitogen-activated protein kinase kinase kinase 20	AZK|CNM6|MLK7|MLT|MLTK|MLTKalpha|MLTKbeta|MRK|SFMMP|ZAK|mlklak|pk	protein-coding	ENSG00000091436
101926943	0.00301	0.000291	0.231	3.62361	0.835416	332.94	GTF2I-AS1	GTF2I antisense RNA 1		ncRNA	ENSG00000232729
3880	0.0253	0.00408	0.291	2.87179	0.835165	406.95	KRT19	keratin 19	CK19|K19|K1CS	protein-coding	ENSG00000171345
348654	0.0231	0.00364	0.287	2.9074	0.835023	782.4	GEN1	GEN1 Holliday junction 5' flap endonuclease	Gen	protein-coding	ENSG00000178295
55073	0.00469	0.000499	0.24	3.48111	0.834733	1791.82	LRRC37A4P	leucine rich repeat containing 37 member A4, pseudogene	LRRC37|LRRC37A4	pseudo
401565	0.00514	0.000559	0.242	3.45066	0.834726	686.79	FAM166A	family with sequence similarity 166 member A	HSD46	protein-coding	ENSG00000188163
105374040	0.252	0.0956	0.501	1.66669	0.834594	26.49	LOC105374040	uncharacterized LOC105374040		ncRNA
105369389	0.0701	0.0157	0.346	2.41495	0.834402	126.69	LOC105369389	uncharacterized LOC105369389		ncRNA
101929309	0.287	0.116	0.531	1.57236	0.834246	24.56	LOC101929309	uncharacterized LOC101929309		ncRNA
7110	0.00734	0.000858	0.25	3.33333	0.834094	897.14	TMF1	TATA element modulatory factor 1	ARA160|TMF	protein-coding	ENSG00000144747
79144	0.0584	0.0123	0.333	2.50421	0.833882	360.79	PPDPF	pancreatic progenitor cell differentiation and proliferation factor	C20orf149|dJ697K14.9|exdpf	protein-coding	ENSG00000125534
152185	0.00572	0.000636	0.244	3.41583	0.833607	600.81	SPICE1	spindle and centriole associated protein 1	CCDC52|SPICE	protein-coding	ENSG00000163611
101929018	0.0836	0.02	0.358	2.32587	0.833475	64.78	LOC101929018	uncharacterized LOC101929018		ncRNA
102723406	0.0168	0.00244	0.275	3.0309	0.833084	225	LOC102723406	uncharacterized LOC102723406		ncRNA
105375216	0.174	0.056	0.436	1.91122	0.833032	39.41	LOC105375216	uncharacterized LOC105375216		ncRNA	ENSG00000286847
866	0.00223	0.000202	0.224	3.71592	0.832245	1565.08	SERPINA6	serpin family A member 6	CBG	protein-coding	ENSG00000170099
23350	0.0164	0.00237	0.274	3.03892	0.831789	3380.66	U2SURP	U2 snRNP associated SURP domain containing	SR140|fSAPa	protein-coding	ENSG00000163714
101928646	0.102	0.0266	0.375	2.21807	0.831671	62.77	BMAL2-AS1	BMAL2 antisense RNA 1	ARNTL2-AS1	ncRNA	ENSG00000245311
138649	0.404	0.196	0.644	1.29179	0.83136	16.45	ANKRD19P	ankyrin repeat domain 19, pseudogene	ANKRD19|bA526D8.2	pseudo	ENSG00000291168
5581	0.00784	0.00093	0.251	3.31087	0.830932	332.2	PRKCE	protein kinase C epsilon	PKCE|nPKC-epsilon	protein-coding	ENSG00000171132
23498	0.000883	6.72e-05	0.208	3.98608	0.829931	1534.91	HAAO	3-hydroxyanthranilate 3,4-dioxygenase	3-HAO|HAO|VCRL1|h3HAO	protein-coding	ENSG00000162882
54998	0.00312	0.000303	0.23	3.61306	0.82978	560.91	AURKAIP1	aurora kinase A interacting protein 1	AIP|AKIP|MRP-S38	protein-coding	ENSG00000175756
7779	0.0397	0.00732	0.309	2.68178	0.829767	2401.06	SLC30A1	solute carrier family 30 member 1	ZNT1|ZRC1	protein-coding	ENSG00000170385
51764	0.518	0.292	0.787	1.05435	0.829646	9.92	GNG13	G protein subunit gamma 13	G(gamma)13|HG3J|h2-35	protein-coding	ENSG00000127588
128153	0.516	0.29	0.784	1.05841	0.829601	9.92	SPATA17	spermatogenesis associated 17	CFAP305|FAP305|IQCH|MOT17|MSRG-11|MSRG11	protein-coding	ENSG00000162814
64236	0.0538	0.011	0.326	2.54118	0.829567	119.89	PDLIM2	PDZ and LIM domain 2	MYSTIQUE|SLIM	protein-coding	ENSG00000120913
221184	0.0141	0.00194	0.268	3.0994	0.829445	238.74	CPNE2	copine 2	COPN2|CPN2	protein-coding	ENSG00000140848
101929754	0.377	0.176	0.613	1.35338	0.829043	16.64	ZBTB20-AS5	ZBTB20 antisense RNA 5		ncRNA	ENSG00000242290
280	0.333	0.146	0.57	1.45347	0.828942	19.52	AMY2B	amylase alpha 2B	AMY2|AMY3|HXA	protein-coding	ENSG00000240038
105377086	0.205	0.0711	0.459	1.80462	0.828862	32.66	LOC105377086
1983	0.00903	0.00111	0.254	3.26198	0.828728	4055.83	EIF5	eukaryotic translation initiation factor 5	EIF-5|EIF-5A	protein-coding	ENSG00000100664
105378608	0.0415	0.00775	0.311	2.66296	0.828582	133.36	LOC105378608	uncharacterized LOC105378608		ncRNA
105369869	0.0721	0.0163	0.345	2.40144	0.828004	73.69	LOC105369869
83475	0.127	0.0358	0.394	2.09894	0.82778	73.77	DOHH	deoxyhypusine hydroxylase	HLRC1|NEDMVIC|hDOHH	protein-coding	ENSG00000129932
574042	0.117	0.032	0.386	2.1439	0.827616	49.18	SNORA10	small nucleolar RNA, H/ACA box 10	ACA10|SNORA10A	snoRNA	ENSG00000206811
100127888	0.0187	0.00281	0.277	2.98825	0.827121	336.16	SLCO4A1-AS1	SLCO4A1 antisense RNA 1		ncRNA	ENSG00000232803
6038	0.0004	2.65e-05	0.197	4.20135	0.82711	3493.26	RNASE4	ribonuclease A family member 4	RAB1|RNS4	protein-coding	ENSG00000258818
51156	0.00107	8.52e-05	0.21	3.92923	0.826828	1742.36	SERPINA10	serpin family A member 10	PZI|ZPI	protein-coding	ENSG00000140093
105374610	0.33	0.143	0.565	1.4632	0.826803	20.96	LOC105374610	uncharacterized LOC105374610		ncRNA
9851	0.0135	0.00183	0.265	3.11683	0.826782	336.88	KIAA0753	KIAA0753	JBTS38|MNR|OFIP|SRTD21	protein-coding	ENSG00000198920
4172	0.00072	5.3e-05	0.204	4.0421	0.826562	9848.44	MCM3	minichromosome maintenance complex component 3	HCC5|P1-MCM3|P1.h|RLFB	protein-coding	ENSG00000112118
79906	0.0573	0.012	0.329	2.51302	0.826345	109.14	MORN1	MORN repeat containing 1		protein-coding	ENSG00000116151
5989	0.0434	0.00822	0.313	2.64286	0.826297	243.96	RFX1	regulatory factor X1	EFC|RFX	protein-coding	ENSG00000132005
375616	0.285	0.115	0.524	1.57625	0.82604	29.58	KCP	kielin cysteine rich BMP regulator	CRIM2|KCP1|NET67	protein-coding	ENSG00000135253
653190	0.00252	0.000235	0.225	3.67842	0.825809	1046.77	ABCC6P1	ATP binding cassette subfamily C member 6 pseudogene 1		pseudo	ENSG00000291057
22829	0.01	0.00125	0.256	3.22745	0.82569	402.65	NLGN4Y	neuroligin 4 Y-linked	HNL4Y	protein-coding	ENSG00000165246
2593	0.0138	0.00188	0.266	3.10854	0.825456	1989.85	GAMT	guanidinoacetate N-methyltransferase	CCDS2|HEL-S-20|PIG2|TP53I2	protein-coding	ENSG00000130005
1947	0.0283	0.0047	0.292	2.82704	0.825265	209.63	EFNB1	ephrin B1	CFND|CFNS|EFB1|EFL3|EPLG2|Elk-L|LERK2	protein-coding	ENSG00000090776
4826	0.0965	0.0245	0.367	2.24882	0.825217	60.78	NNAT	neuronatin	Peg5	protein-coding	ENSG00000053438
2548	0.0312	0.00532	0.296	2.78702	0.825175	2034.07	GAA	alpha glucosidase	LYAG	protein-coding	ENSG00000171298
102724484	0.0378	0.00683	0.305	2.70487	0.825108	136.57	CHN2-AS1	CHN2 antisense RNA 1		ncRNA
23168	0.00157	0.000133	0.216	3.82064	0.824976	842.18	RTF1	RTF1 homolog, Paf1/RNA polymerase II complex component	GTL7|KIAA0252	protein-coding	ENSG00000137815
9064	0.0521	0.0106	0.323	2.55684	0.824916	92.04	MAP3K6	mitogen-activated protein kinase kinase kinase 6	ASK2|MAPKKK6|MEKK6	protein-coding	ENSG00000142733
107985297	0.11	0.0293	0.378	2.17978	0.824822	54.63	LOC107985297	replaced by ID 10036
[truncated: 16,689 more rows]

## Sheet: Table S4
Supplementary Table 4. Statistical analysis: differentially expressed mRNA between Huh7-SR cells and Huh7-Control cells from GSE213615 database
GeneID	padj	pvalue	lfcSE	stat	log2FoldChange	baseMean	Symbol	Description	Synonyms	GeneType	EnsemblGeneID
339983	5.51e-35	1.06e-36	0.206	12.6541	2.60527	229.87	NAT8L	N-acetyltransferase 8 like	CML3|NACED|NAT8-LIKE	protein-coding	ENSG00000185818
8208	4.58e-26	1.73e-27	0.132	10.8628	1.43718	810.3	CHAF1B	chromatin assembly factor 1 subunit B	CAF-1|CAF-IP60|CAF1|CAF1A|CAF1P60|MPHOSPH7|MPP7	protein-coding	ENSG00000159259
4174	6.2e-21	3.66e-22	0.151	9.68031	1.46074	5234.95	MCM5	minichromosome maintenance complex component 5	CDC46|MGORS8|P1-CDC46	protein-coding	ENSG00000100297
3009	4.68e-18	3.71e-19	0.171	8.94543	1.53258	11480.4	H1-5	H1.5 linker histone, cluster member	H1|H1.5|H1B|H1F5|H1s-3|HIST1H1B	protein-coding	ENSG00000184357
79170	1.7e-16	1.62e-17	0.318	8.518	2.7062	65.18	PRR15L	proline rich 15 like	ATAD4	protein-coding	ENSG00000167183
4998	4.56e-16	4.55e-17	0.124	8.39767	1.04103	1712.77	ORC1	origin recognition complex subunit 1	HSORC1|ORC1L|PARC1	protein-coding	ENSG00000085840
1159	4.36e-15	4.94e-16	0.399	8.11304	3.23699	44.87	CKMT1B	creatine kinase, mitochondrial 1B	CKMT|CKMT1|UMTCK	protein-coding	ENSG00000237289
10570	4.79e-13	6.92e-14	0.31	7.48947	2.32216	62.83	DPYSL4	dihydropyrimidinase like 4	CRMP3|DRP-4|ULIP4	protein-coding	ENSG00000151640
55653	2.26e-09	5.2e-10	0.323	6.21304	2.00725	61.53	BCAS4	breast carcinoma amplified sequence 4	CNOL	protein-coding	ENSG00000124243
29901	1.1e-05	4.1e-06	0.237	4.60615	1.09194	92.73	SAC3D1	SAC3 domain containing 1	HSU79266|SHD1	protein-coding	ENSG00000168061
51316	3.09e-220	1.5e-224	0.121	31.9899	3.85668	3477.85	PLAC8	placenta associated 8	C15|DGIC|PNAS-144|onzin	protein-coding	ENSG00000145287
1728	1.8e-210	1.76e-214	0.122	31.2576	3.79922	28945.6	NQO1	NAD(P)H quinone dehydrogenase 1	DHQU|DIA4|DTD|NMOR1|NMORI|QR1	protein-coding	ENSG00000181019
10551	3.56e-149	5.21e-153	0.157	26.3495	4.12647	1286.23	AGR2	anterior gradient 2, protein disulphide isomerase family member	AG-2|AG2|GOB-4|HAG-2|HEL-S-116|HPC8|PDIA17|XAG-2	protein-coding	ENSG00000106541
3899	2.39e-140	4.66e-144	0.145	-25.5564	-3.70751	963.17	AFF3	ALF transcription elongation factor 3	KINS|LAF4|MLLT2-like	protein-coding	ENSG00000144218
55107	1.72e-133	4.2e-137	0.249	24.9229	6.20641	619.79	ANO1	anoctamin 1	DOG1|INDMS|ORAOV2|TAOS2|TMEM16A	protein-coding	ENSG00000131620
9965	1.61e-130	4.71e-134	0.156	24.64	3.84851	5109.47	FGF19	fibroblast growth factor 19		protein-coding	ENSG00000162344
1602	3.19e-129	1.09e-132	0.199	-24.5125	-4.88389	558.97	DACH1	dachshund family transcription factor 1	DACH	protein-coding	ENSG00000276644
9353	5.83e-129	2.27e-132	0.155	-24.4825	-3.79201	958.51	SLIT2	slit guidance ligand 2	SLIL3|Slit-2	protein-coding	ENSG00000145147
284361	6.18e-124	2.71e-127	0.144	24.0011	3.46686	1902.14	EMC10	ER membrane protein complex subunit 10	C19orf63|HSM1|HSS1|NEDDFAS	protein-coding	ENSG00000161671
1441	2.4e-122	1.17e-125	0.162	23.8441	3.87206	1031.31	CSF3R	colony stimulating factor 3 receptor	CD114|GCSFR|SCN7	protein-coding	ENSG00000119535
2674	3.21e-122	1.72e-125	0.205	-23.8278	-4.87754	468.71	GFRA1	GDNF family receptor alpha 1	GDNFR|GDNFR-alpha-1|GDNFRA|GFR-ALPHA-1|GFRalpha-1|RET1L|RETL1|RHDA4|TRNR1	protein-coding	ENSG00000151892
2877	2.72e-120	1.59e-123	0.157	23.6375	3.7067	4822.12	GPX2	glutathione peroxidase 2	GI-GPx|GPRP|GPRP-2|GPx-2|GPx-GI|GSHPX-GI|GSHPx-2	protein-coding	ENSG00000176153
928	3.44e-118	2.18e-121	0.142	23.4288	3.32028	858.74	CD9	CD9 molecule	BTCC-1|DRAP-27|MIC3|MRP-1|TSPAN-29|TSPAN29	protein-coding	ENSG00000010278
83604	1.26e-115	8.62e-119	0.23	-23.1725	-5.33911	534.47	TMEM47	transmembrane protein 47	BCMP1|TM4SF10|VAB-9	protein-coding	ENSG00000147027
100506465	5.53e-114	4.04e-117	0.198	23.0062	4.56402	485.08	LINC01234	long intergenic non-protein coding RNA 1234	LCAL84|MBOP|onco-lncRNA-32	ncRNA	ENSG00000249550
54852	1.49e-113	1.16e-116	0.149	22.9604	3.42741	943.88	PAQR5	progestin and adipoQ receptor family member 5	MPRG	protein-coding	ENSG00000137819
6286	1.52e-111	1.26e-114	0.169	22.7559	3.84494	3211.45	S100P	S100 calcium binding protein P	MIG9	protein-coding	ENSG00000163993
2318	5.32e-111	4.67e-114	0.166	22.6982	3.77394	2585.47	FLNC	filamin C	ABP-280|ABP280A|ABPA|ABPL|CMH26|FLN2|MFM5|MPD4|RCM5	protein-coding	ENSG00000128591
4940	2.9e-110	2.68e-113	0.142	22.6211	3.20252	2298.21	OAS3	2'-5'-oligoadenylate synthetase 3	p100|p100OAS	protein-coding	ENSG00000111331
3034	9.58e-110	9.33e-113	0.147	22.5661	3.32592	1216.75	HAL	histidine ammonia-lyase	HIS|HSTD	protein-coding	ENSG00000084110
10382	1.43e-104	1.46e-107	0.182	22.0308	4.01907	632.64	TUBB4A	tubulin beta 4A class IVa	DYT4|TUBB4|beta-5	protein-coding	ENSG00000104833
79633	3.12e-102	3.34e-105	0.159	-21.7833	-3.46353	732.4	FAT4	FAT atypical cadherin 4	CDHF14|CDHR11|FAT-J|FATJ|HKLLS2|NBLA00548|VMLDS2	protein-coding	ENSG00000196159
29785	6.68e-100	7.49e-103	0.212	21.534	4.56615	542.32	CYP2S1	cytochrome P450 family 2 subfamily S member 1	CYPIIS1	protein-coding	ENSG00000167600
924	2e-99	2.33e-102	0.191	21.4812	4.10196	3592.87	CD7	CD7 molecule	GP40|LEU-9|TP41|Tp40	protein-coding	ENSG00000173762
3485	2.65e-97	3.22e-100	0.202	21.2511	4.30118	465.55	IGFBP2	insulin like growth factor binding protein 2	IBP2|IGF-BP53	protein-coding	ENSG00000115457
4938	4.76e-97	6.02e-100	0.172	21.2217	3.64087	486.45	OAS1	2'-5'-oligoadenylate synthetase 1	E18/E16|IFI-4|IMD100|OIAS|OIASI	protein-coding	ENSG00000089127
11254	1.7e-95	2.23e-98	0.178	-21.0512	-3.7431	946.85	SLC6A14	solute carrier family 6 member 14	BMIQ11	protein-coding	ENSG00000268104
2705	6.52e-95	8.89e-98	0.142	20.9856	2.98437	1330.85	GJB1	gap junction protein beta 1	CMTX|CMTX1|CX32	protein-coding	ENSG00000169562
1646	3.36e-94	4.75e-97	0.125	20.9058	2.61696	4623.26	AKR1C2	aldo-keto reductase family 1 member C2	AKR1C-pseudo|BABP|DD|DD-2|DD/BABP|DD2|DDH2|HAKRD|HBAB|MCDR2|SRXY8|TDD	protein-coding	ENSG00000151632
6280	3.79e-94	5.54e-97	0.211	20.8983	4.41296	395.31	S100A9	S100 calcium binding protein A9	60B8AG|CAGB|CFAG|CGLB|L1AG|LIAG|MAC387|MIF|MRP14|NIF|P14|S100-A9	protein-coding	ENSG00000163220
23129	9.28e-94	1.4e-96	0.155	20.854	3.23705	3881.84	PLXND1	plexin D1	PLEXD1	protein-coding	ENSG00000004399
23768	1.82e-93	2.83e-96	0.164	-20.8203	-3.42117	523.65	FLRT2	fibronectin leucine rich transmembrane protein 2		protein-coding	ENSG00000185070
7431	2.13e-93	3.43e-96	0.129	-20.8112	-2.67748	4625.29	VIM	vimentin		protein-coding	ENSG00000026025
4640	3.29e-93	5.45e-96	0.147	20.7889	3.0613	724.33	MYO1A	myosin IA	BBMI|DFNA48|MIHC|MYHL	protein-coding	ENSG00000166866
79776	9.32e-92	1.59e-94	0.16	-20.6264	-3.29837	714.21	ZFHX4	zinc finger homeobox 4	ZFH4|ZHF4	protein-coding	ENSG00000091656
2525	8.5e-91	1.49e-93	0.211	20.5179	4.32224	551.33	FUT3	fucosyltransferase 3 (Lewis blood group)	CD174|FT3B|FucT-III|LE|Les	protein-coding	ENSG00000171124
9246	2.08e-90	3.74e-93	0.146	20.4731	2.98795	2221.64	UBE2L6	ubiquitin conjugating enzyme E2 L6	RIG-B|UBCH8	protein-coding	ENSG00000156587
200931	4.01e-90	7.42e-93	0.175	20.4397	3.58474	739.59	SLC51A	solute carrier family 51 subunit alpha	OSTA|OSTalpha|PFIC6	protein-coding	ENSG00000163959
2331	2.22e-89	4.21e-92	0.15	20.3548	3.05923	852.59	FMOD	fibromodulin	FM|SLRR2E	protein-coding	ENSG00000122176
4647	4.2e-89	8.18e-92	0.151	20.3222	3.07037	1140.08	MYO7A	myosin VIIA	DFNA11|DFNB2|MYOVIIA|MYU7A|NSRD2|USH1B	protein-coding	ENSG00000137474
10637	3.25e-87	6.49e-90	0.197	20.1064	3.95191	425.78	LEFTY1	left-right determination factor 1	LEFTB|LEFTYB	protein-coding	ENSG00000243709
2886	2.38e-85	4.87e-88	0.189	19.891	3.76872	558.22	GRB7	growth factor receptor bound protein 7		protein-coding	ENSG00000141738
1645	4.84e-85	1.01e-87	0.113	19.8542	2.23807	20283.2	AKR1C1	aldo-keto reductase family 1 member C1	2-ALPHA-HSD|20-ALPHA-HSD|C9|DD1|DD1/DD2|DDH|DDH1|H-37|HAKRC|HBAB|MBAB	protein-coding	ENSG00000187134
85417	9.38e-85	2.01e-87	0.147	-19.8198	-2.90801	774.99	CCNB3	cyclin B3	CYCB3	protein-coding	ENSG00000147082
4277	9.5e-85	2.08e-87	0.153	19.818	3.03289	1162.83	MICB	MHC class I polypeptide-related sequence B	PERB11.2	protein-coding	ENSG00000204516
11343	1.25e-84	2.79e-87	0.143	19.8032	2.82269	7005.93	MGLL	monoglyceride lipase	HU-K5|HUK5|MAGL|MGL	protein-coding	ENSG00000074416
9244	3.33e-83	7.62e-86	0.214	19.636	4.1934	401.77	CRLF1	cytokine receptor like factor 1	CISS|CISS1|CLF|CLF-1|NR6|zcytor5	protein-coding	ENSG00000006016
120224	8.2e-83	1.92e-85	0.139	19.5891	2.72545	847.14	TMEM45B	transmembrane protein 45B		protein-coding	ENSG00000151715
23326	2.38e-82	5.68e-85	0.135	19.5337	2.63134	27031.2	USP22	ubiquitin specific peptidase 22	USP3L	protein-coding	ENSG00000124422
83539	6.96e-82	1.69e-84	0.163	-19.4778	-3.17193	1960.09	CHST9	carbohydrate sulfotransferase 9	GALNAC4ST-2|GalNAc4ST2	protein-coding	ENSG00000154080
5646	7.31e-82	1.82e-84	0.216	19.4743	4.20643	705.43	PRSS3	serine protease 3	MTG|PRSS4|T9|TRY3|TRY4	protein-coding	ENSG00000010438
3880	7.91e-80	2e-82	0.176	19.2319	3.39388	1695.15	KRT19	keratin 19	CK19|K19|K1CS	protein-coding	ENSG00000171345
126353	4.18e-79	1.08e-81	0.295	19.1443	5.63959	359.9	MISP	mitotic spindle positioning	C19orf21|MISP1	protein-coding	ENSG00000099812
6337	1.38e-78	3.64e-81	0.167	19.0809	3.17863	916.43	SCNN1A	sodium channel epithelial 1 subunit alpha	BESC2|ENaCa|ENaCalpha|LIDLS3|SCNEA|SCNN1	protein-coding	ENSG00000111319
10123	4.93e-78	1.32e-80	0.164	19.0135	3.12075	1186	ARL4C	ADP ribosylation factor like GTPase 4C	ARL7|LAK	protein-coding	ENSG00000188042
91464	2.85e-77	7.77e-80	0.134	18.9202	2.5316	1779.41	ISX	intestine specific homeobox	Pix-1|RAXLX	protein-coding	ENSG00000175329
1303	7.14e-77	1.98e-79	0.168	-18.8708	-3.1645	479.21	COL12A1	collagen type XII alpha 1 chain	BA209D8.1|BTHLM2|COL12A1L|DJ234P15.1|EDSMYP|UCMD2	protein-coding	ENSG00000111799
8912	8.47e-77	2.39e-79	0.204	18.8609	3.85418	653.91	CACNA1H	calcium voltage-gated channel subunit alpha1 H	CACNA1HB|Cav3.2|ECA6|EIG6|HALD4	protein-coding	ENSG00000196557
122060	1.29e-75	3.72e-78	0.155	-18.7153	-2.91015	534.74	SLAIN1	SLAIN motif family member 1	C13orf32	protein-coding	ENSG00000139737
634	7.2e-75	2.1e-77	0.12	18.6227	2.24015	5409.93	CEACAM1	CEA cell adhesion molecule 1	BGP|BGP1|BGPI	protein-coding	ENSG00000079385
2786	3e-74	8.92e-77	0.152	18.5452	2.82221	1951.97	GNG4	G protein subunit gamma 4	HG3C	protein-coding	ENSG00000168243
8797	1.43e-72	4.32e-75	0.145	18.3354	2.6677	679.38	TNFRSF10A	TNF receptor superfamily member 10a	APO2|CD261|DR4|TRAILR-1|TRAILR1	protein-coding	ENSG00000104689
51473	2.07e-72	6.34e-75	0.193	-18.3145	-3.52838	498.5	DCDC2	doublecortin domain containing 2	DCDC2A|DFNB66|NPHP19|NSC|RU2|RU2S	protein-coding	ENSG00000146038
25803	7.61e-72	2.39e-74	0.297	18.2422	5.42635	288.63	SPDEF	SAM pointed domain containing ETS transcription factor	PDEF|bA375E1.3	protein-coding	ENSG00000124664
55608	7.61e-72	2.41e-74	0.132	-18.2417	-2.40386	2626.09	ANKRD10	ankyrin repeat domain 10		protein-coding	ENSG00000088448
1396	4.31e-71	1.38e-73	0.188	18.1459	3.41617	544.86	CRIP1	cysteine rich protein 1	CRHP|CRIP|CRP-1|CRP1	protein-coding	ENSG00000213145
644150	9.83e-71	3.21e-73	0.166	18.0996	3.01007	989.4	WIPF3	WAS/WASL interacting protein family member 3	CR16	protein-coding	ENSG00000122574
6624	2.66e-70	8.82e-73	0.187	18.0438	3.38204	783.66	FSCN1	fascin actin-bundling protein 1	FAN1|HSN|SNL|p55	protein-coding	ENSG00000075618
60681	2.93e-70	9.85e-73	0.133	18.0378	2.40575	1867	FKBP10	FKBP prolyl isomerase 10	BRKS1|FKBP65|OI11|OI6|PPIASE|hFKBP65	protein-coding	ENSG00000141756
360	3.78e-70	1.29e-72	0.157	18.0229	2.8344	1406.09	AQP3	aquaporin 3 (Gill blood group)	AQP-3|GIL	protein-coding	ENSG00000165272
55084	5.62e-70	1.94e-72	0.146	-18.0001	-2.62456	687.89	SOBP	sine oculis binding protein homolog	JXC1|MRAMS	protein-coding	ENSG00000112320
10628	1.06e-69	3.71e-72	0.156	17.9642	2.79491	778.62	TXNIP	thioredoxin interacting protein	ARRDC6|EST01027|HHCPA78|THIF|VDUP1	protein-coding	ENSG00000265972
7086	1.13e-69	4.01e-72	0.156	17.96	2.79376	6717.91	TKT	transketolase	HEL-S-48|HEL107|SDDHD|TK|TKT1	protein-coding	ENSG00000163931
1364	1.51e-69	5.42e-72	0.218	17.9432	3.91884	431.91	CLDN4	claudin 4	CPE-R|CPER|CPETR|CPETR1|WBSCR8|hCPE-R	protein-coding	ENSG00000189143
652995	1.87e-68	6.82e-71	0.127	17.802	2.26712	4186.76	UCA1	urothelial cancer associated 1	CUDR|LINC00178|NCRNA00178|UCAT1|onco-lncRNA-36	ncRNA	ENSG00000214049
5118	8.51e-68	3.15e-70	0.216	17.7161	3.82672	325.63	PCOLCE	procollagen C-endopeptidase enhancer	PCPE|PCPE-1|PCPE1	protein-coding	ENSG00000106333
286077	1.1e-67	4.12e-70	0.151	17.701	2.66595	1357.53	FAM83H	family with sequence similarity 83 member H	AI3|AI3A	protein-coding	ENSG00000180921
4584	1.5e-67	5.7e-70	0.155	17.6827	2.74493	1852.96	MUC3A	mucin 3A, cell surface associated	MUC-3A|MUC3	protein-coding	ENSG00000169894
121506	1.79e-67	6.9e-70	0.22	-17.6719	-3.89404	261.93	ERP27	endoplasmic reticulum protein 27	C12orf46|PDIA8	protein-coding	ENSG00000139055
771	2.23e-67	8.7e-70	0.159	17.6588	2.80944	598.27	CA12	carbonic anhydrase 12	CA-XII|CAXII|HsT18816|T18816	protein-coding	ENSG00000074410
5569	2.61e-67	1.03e-69	0.173	-17.6494	-3.05038	526.54	PKIA	cAMP-dependent protein kinase inhibitor alpha	PRKACN1	protein-coding	ENSG00000171033
10207	4.74e-67	1.89e-69	0.153	17.615	2.68747	642.24	PATJ	PATJ crumbs cell polarity complex component	Cipp|INADL|InaD-like|hINADL	protein-coding	ENSG00000132849
7132	4.87e-67	1.97e-69	0.151	17.6127	2.66379	3748.21	TNFRSF1A	TNF receptor superfamily member 1A	CD120a|FPF|TBP1|TNF-R|TNF-R-I|TNF-R55|TNFAR|TNFR1|TNFR55|TNFR60|p55|p55-R|p60	protein-coding	ENSG00000067182
688	6.02e-67	2.46e-69	0.117	17.6	2.06449	4092.55	KLF5	KLF transcription factor 5	BTEB2|CKLF|IKLF	protein-coding	ENSG00000102554
5649	6.29e-67	2.6e-69	0.113	-17.5969	-1.99508	15980.6	RELN	reelin	ETL7|LIS2|PRO1598|RL	protein-coding	ENSG00000189056
80128	7.24e-67	3.03e-69	0.293	17.5882	5.14613	231.82	TRIM46	tripartite motif containing 46	GENEY|TRIFIC	protein-coding	ENSG00000163462
100506305	8.6e-67	3.64e-69	0.224	17.5778	3.94237	234.62	LINC00958	long intergenic non-protein coding RNA 958	BLACAT2	ncRNA	ENSG00000251381
3710	9.15e-67	3.92e-69	0.159	17.5737	2.78589	1312.34	ITPR3	inositol 1,4,5-trisphosphate receptor type 3	CMT1J|IP3R|IP3R3	protein-coding	ENSG00000096433
5097	1.18e-66	5.12e-69	0.236	17.5585	4.1494	264.15	PCDH1	protocadherin 1	PC42|PCDH42	protein-coding	ENSG00000156453
2044	1.1e-65	4.8e-68	0.18	-17.431	-3.13028	596.97	EPHA5	EPH receptor A5	CEK7|EHK-1|EHK1|EK7|HEK7|TYRO4	protein-coding	ENSG00000145242
5101	1.86e-65	8.23e-68	0.25	-17.4002	-4.3508	309.65	PCDH9	protocadherin 9		protein-coding	ENSG00000184226
55170	2.45e-65	1.1e-67	0.254	17.3837	4.41401	215.46	PRMT6	protein arginine methyltransferase 6	HRMT1L6	protein-coding	ENSG00000198890
84894	6.07e-65	2.75e-67	0.198	17.3309	3.43153	649.65	LINGO1	leucine rich repeat and Ig domain containing 1	LERN1|LRRN6A|MRT64|UNQ201	protein-coding	ENSG00000169783
90993	1.96e-64	8.96e-67	0.169	17.2628	2.90884	472.94	CREB3L1	cAMP responsive element binding protein 3 like 1	OASIS|OI16	protein-coding	ENSG00000157613
60468	1.01e-63	4.69e-66	0.178	-17.167	-3.05535	372.84	BACH2	BTB domain and CNC homolog 2	BTBD25|IMD60	protein-coding	ENSG00000112182
92745	1.08e-63	5.06e-66	0.246	17.1626	4.22518	274.55	SLC38A5	solute carrier family 38 member 5	JM24|SN2|SNAT5|pp7194	protein-coding	ENSG00000017483
2256	1.28e-63	6.04e-66	0.206	17.1523	3.54128	293.35	FGF11	fibroblast growth factor 11	FGF-11|FHF-3|FHF3	protein-coding	ENSG00000161958
3576	1.74e-63	8.28e-66	0.163	-17.1339	-2.80122	555.05	CXCL8	C-X-C motif chemokine ligand 8	GCP-1|GCP1|IL8|LECT|LUCT|LYNAP|MDNCF|MONAP|NAF|NAP-1|NAP1|SCYB8	protein-coding	ENSG00000169429
2014	2e-63	9.62e-66	0.177	17.1253	3.0298	611.3	EMP3	epithelial membrane protein 3	YMP	protein-coding	ENSG00000142227
6595	5.31e-63	2.59e-65	0.152	17.0676	2.59915	571.87	SMARCA2	SWI/SNF related, matrix associated, actin dependent regulator of chromatin, subfamily a, member 2	BAF190|BIS|BRM|NCBRS|SNF2|SNF2L2|SNF2LA|SWI2|Sth1p|hBRM|hSNF2a	protein-coding	ENSG00000080503
83987	2.38e-62	1.17e-64	0.209	16.9791	3.55074	251.47	CCDC8	coiled-coil domain containing 8	3M3|PPP1R20|p90	protein-coding	ENSG00000169515
23077	2.39e-62	1.19e-64	0.146	-16.9783	-2.47986	2563.69	MYCBP2	MYC binding protein 2	Myc-bp2|PAM|PHR1|Phr	protein-coding	ENSG00000005810
2859	3.18e-62	1.6e-64	0.16	16.961	2.71085	892.22	GPR35	G protein-coupled receptor 35		protein-coding	ENSG00000178623
2200	4.12e-62	2.09e-64	0.206	-16.9453	-3.48951	266.8	FBN1	fibrillin 1	ACMICD|ECTOL1|FBN|GPHYSD2|MASS|MFLS|MFS1|OCTD|SGS|SSKS|WMS|WMS2	protein-coding	ENSG00000166147
5608	8.74e-62	4.47e-64	0.136	-16.9004	-2.29319	1600.45	MAP2K6	mitogen-activated protein kinase kinase 6	MAPKK6|MEK6|MKK6|PRKMK6|SAPKK-3|SAPKK3	protein-coding	ENSG00000108984
2312	9.15e-62	4.72e-64	0.237	16.8971	4.00639	228.77	FLG	filaggrin	ATOD2|FLG-1|FLG1	protein-coding	ENSG00000143631
10082	1.13e-61	5.9e-64	0.142	-16.884	-2.39537	2908.22	GPC6	glypican 6	OMIMD1	protein-coding	ENSG00000183098
54954	2.18e-61	1.15e-63	0.173	-16.8447	-2.91975	377.48	FAM120C	family with sequence similarity 120C	CXorf17|ORF34	protein-coding	ENSG00000184083
4815	8.53e-61	4.53e-63	0.186	16.7633	3.12246	344.9	NINJ2	ninjurin 2		protein-coding	ENSG00000171840
11322	1.02e-60	5.46e-63	0.188	16.7522	3.14108	847.26	TMC6	transmembrane channel like 6	EV1|EVER1|EVIN1|LAK-4P|TNRC6C-AS1|lnc	protein-coding	ENSG00000141524
5580	2.45e-60	1.33e-62	0.171	16.6993	2.85364	446.19	PRKCD	protein kinase C delta	ALPS3|CVID9|MAY1|PKCD|nPKC-delta	protein-coding	ENSG00000163932
25979	3.01e-60	1.64e-62	0.142	16.6866	2.36945	727.22	DHRS7B	dehydrogenase/reductase 7B	CGI-93|SDR32C1	protein-coding	ENSG00000109016
6282	4.02e-60	2.21e-62	0.148	16.6687	2.46837	1859.89	S100A11	S100 calcium binding protein A11	HEL-S-43|MLN70|S100C	protein-coding	ENSG00000163191
105376010	4.5e-60	2.5e-62	0.329	16.6614	5.48566	212.78	LOC105376010	uncharacterized LOC105376010		ncRNA
10090	1.81e-59	1.01e-61	0.213	16.5776	3.53246	261.48	UST	uronyl 2-sulfotransferase	2OST	protein-coding	ENSG00000111962
462	2.52e-59	1.42e-61	0.124	16.5571	2.05936	3069.49	SERPINC1	serpin family C member 1	AT3|AT3D|ATIII|ATIII-R2|ATIII-T1|ATIII-T2|THPH7	protein-coding	ENSG00000117601
7057	1.34e-58	7.61e-61	0.15	-16.4558	-2.47576	2203.44	THBS1	thrombospondin 1	THBS|THBS-1|TSP|TSP-1|TSP1	protein-coding	ENSG00000137801
2151	2.26e-58	1.3e-60	0.154	16.4234	2.52549	732.39	F2RL2	coagulation factor II thrombin receptor like 2	PAR-3|PAR3	protein-coding	ENSG00000164220
1278	2.55e-58	1.48e-60	0.142	16.4157	2.33827	851.29	COL1A2	collagen type I alpha 2 chain	EDSARTH2|EDSCV|OI4	protein-coding	ENSG00000164692
10549	4.7e-58	2.75e-60	0.132	16.378	2.16776	3839.96	PRDX4	peroxiredoxin 4	AOE37-2|AOE372|HEL-S-97n|PRX-4	protein-coding	ENSG00000123131
10150	4.71e-58	2.78e-60	0.153	-16.3773	-2.51079	1585.77	MBNL2	muscleblind like splicing regulator 2	MBLL|MBLL39|PRO2032	protein-coding	ENSG00000139793
80014	9.81e-58	5.83e-60	0.144	-16.3322	-2.34878	850.96	WWC2	WW and C2 domain containing 2	BOMB	protein-coding	ENSG00000151718
3675	2.54e-57	1.52e-59	0.19	16.2735	3.09705	328.67	ITGA3	integrin subunit alpha 3	CD49C|FRP-2|GAP-B3|GAPB3|ILNEB|JEB7|MSK18|VCA-2|VL3A|VLA3a	protein-coding	ENSG00000005884
10154	2.56e-57	1.55e-59	0.151	-16.2726	-2.45415	1228.88	PLXNC1	plexin C1	CD232|PLXN-C1|VESPR	protein-coding	ENSG00000136040
5606	3.99e-57	2.43e-59	0.143	16.2449	2.32406	1030.45	MAP2K3	mitogen-activated protein kinase kinase 3	MAPKK3|MEK3|MKK3|PRKMK3|SAPKK-2|SAPKK2	protein-coding	ENSG00000034152
6692	1.72e-56	1.05e-58	0.189	16.1546	3.05349	573.94	SPINT1	serine peptidase inhibitor, Kunitz type 1	HAI|HAI1|MANSC2	protein-coding	ENSG00000166145
163071	1.73e-56	1.07e-58	0.193	16.1538	3.11132	299.98	ZNF114	zinc finger protein 114		protein-coding	ENSG00000178150
4922	1.98e-56	1.23e-58	0.164	16.1449	2.65415	2134.33	NTS	neurotensin	NMN-125|NN|NT|NT/N|NTS1	protein-coding	ENSG00000133636
1182	3.47e-56	2.18e-58	0.145	-16.1097	-2.32973	3137.85	CLCN3	chloride voltage-gated channel 3	CLC3|ClC-3|NEDHYBA|NEDSBA	protein-coding	ENSG00000109572
80114	4.55e-56	2.88e-58	0.137	-16.0924	-2.2059	1584.6	BICC1	BicC family RNA binding protein 1	BICC|CYSRD	protein-coding	ENSG00000122870
978	4.64e-56	2.99e-58	0.285	16.0903	4.58796	202.27	CDA	cytidine deaminase	CDD	protein-coding	ENSG00000158825
23705	4.64e-56	2.98e-58	0.161	-16.0903	-2.59098	724.53	CADM1	cell adhesion molecule 1	BL2|IGSF4|IGSF4A|NECL2|Necl-2|RA175|ST17|SYNCAM|TSLC1|sTSLC-1|sgIGSF|synCAM1	protein-coding	ENSG00000182985
4613	5.48e-56	3.55e-58	0.139	16.0795	2.2338	4150.13	MYCN	MYCN proto-oncogene, bHLH transcription factor	MODED|MYCNsORF|MYCNsPEP|N-myc|NMYC|ODED|bHLHe37	protein-coding	ENSG00000134323
4495	5.99e-56	3.91e-58	0.195	16.0735	3.13468	687.36	MT1G	metallothionein 1G	MT1|MT1K	protein-coding	ENSG00000125144
4599	8.56e-56	5.63e-58	0.199	16.051	3.18879	277.64	MX1	MX dynamin like GTPase 1	IFI-78K|IFI78|MX|MxA|lncMX1-215	protein-coding	ENSG00000157601
2161	9.04e-56	5.98e-58	0.237	-16.0472	-3.80679	240.57	F12	coagulation factor XII	HAE3|HAEX|HAF	protein-coding	ENSG00000131187
64430	1.5e-55	1e-57	0.169	-16.0151	-2.70971	2551.71	PCNX4	pecanex 4	C14orf135|FBP2|PCNXL4	protein-coding	ENSG00000126773
2036	1.72e-55	1.16e-57	0.158	16.0062	2.52633	674.37	EPB41L1	erythrocyte membrane protein band 4.1 like 1	4.1N|MRD11	protein-coding	ENSG00000088367
8671	2.78e-55	1.88e-57	0.154	-15.9759	-2.46131	539.08	SLC4A4	solute carrier family 4 member 4	HNBC1|KNBC|NBC1|NBC2|NBCe1|NBCe1-A|SLC4A5|hhNMC|kNBC1|pNBC	protein-coding	ENSG00000080493
717	3.02e-55	2.06e-57	0.146	15.9702	2.33941	986.3	C2	complement C2	ARMD14|CO2	protein-coding	ENSG00000166278
10962	3.8e-55	2.61e-57	0.122	15.9555	1.94471	2723.25	MLLT11	MLLT11 transcription factor 7 cofactor	AF1Q	protein-coding	ENSG00000213190
6092	4.4e-55	3.05e-57	0.383	-15.9458	-6.11461	203.45	ROBO2	roundabout guidance receptor 2	SAX3	protein-coding	ENSG00000185008
4072	4.8e-55	3.35e-57	0.137	15.94	2.19071	844.17	EPCAM	epithelial cell adhesion molecule	Ber-Ep4|BerEp4|DIAR5|EGP-2|EGP314|EGP40|ESA|HNPCC8|KS1/4|KSA|M4S1|MIC18|MK-1|MOC-31|TACSTD1|TROP1	protein-coding	ENSG00000119888
4835	5.54e-55	3.89e-57	0.161	15.9306	2.55711	509.41	NQO2	N-ribosyldihydronicotinamide:quinone reductase 2	DHQV|DIA6|NMOR2|QR2	protein-coding	ENSG00000124588
3233	6.07e-55	4.28e-57	0.252	15.9245	4.01676	183.21	HOXD4	homeobox D4	HHO.C13|HOX-5.1|HOX4|HOX4B|Hox-4.2	protein-coding	ENSG00000170166
5621	8.31e-55	5.91e-57	0.2	15.9044	3.17336	319.59	PRNP	prion protein	ASCR|AltPrP|CD230|CJD|GSS|KURU|PRIP|PrP|PrP27-30|PrP33-35C|PrPc|p27-30	protein-coding	ENSG00000171867
91775	2.48e-54	1.78e-56	0.139	15.8353	2.19615	1349.92	NXPE3	neurexophilin and PC-esterase domain family member 3	FAM55C|MST115|MSTP115	protein-coding	ENSG00000144815
114801	1.07e-53	7.73e-56	0.18	-15.7426	-2.83611	315.34	TMEM200A	transmembrane protein 200A	KIAA1913|TTMA|TTMC	protein-coding	ENSG00000164484
7200	1.08e-53	7.84e-56	0.372	15.7416	5.86239	203.67	TRH	thyrotropin releasing hormone	Pro-TRH|TRF	protein-coding	ENSG00000170893
4130	1.12e-53	8.22e-56	0.137	15.7387	2.16388	3698.87	MAP1A	microtubule associated protein 1A	MAP1L|MTAP1A	protein-coding	ENSG00000166963
400655	2.97e-53	2.19e-55	0.242	15.6766	3.79199	204.02	LINC02864	long intergenic non-protein coding RNA 2864		ncRNA	ENSG00000263711
150244	3.05e-53	2.26e-55	0.253	15.6745	3.96442	181.07	ZDHHC8BP	ZDHHC8B, pseudogene	ZDHHC8P|ZDHHC8P1	pseudo	ENSG00000290920
51196	3.16e-53	2.35e-55	0.147	-15.672	-2.29636	1131.92	PLCE1	phospholipase C epsilon 1	NPHS3|PLCE|PPLC	protein-coding	ENSG00000138193
80817	3.45e-53	2.59e-55	0.18	-15.6659	-2.8256	698.02	CEP44	centrosomal protein 44	KIAA1712|PS1TP3	protein-coding	ENSG00000164118
6578	5.81e-53	4.41e-55	0.173	15.6319	2.70287	426.48	SLCO2A1	solute carrier organic anion transporter family member 2A1	MATR1|OATP2A1|PGT|PHOAD|PHOAR2|SLC21A2	protein-coding	ENSG00000174640
55344	5.81e-53	4.39e-55	0.157	15.6323	2.45414	3029.52	PLCXD1	phosphatidylinositol specific phospholipase C X domain containing 1	LL0XNC01-136G2.1	protein-coding	ENSG00000182378
6510	6.14e-53	4.7e-55	0.144	15.628	2.25051	4061.09	SLC1A5	solute carrier family 1 member 5	AAAT|ASCT2|ATBO|M7V1|M7VS1|R16|RDRC	protein-coding	ENSG00000105281
22822	9.12e-53	7.02e-55	0.144	-15.6023	-2.25344	1136.95	PHLDA1	pleckstrin homology like domain family A member 1	DT1P1B11|PHRIP|TDAG51	protein-coding	ENSG00000139289
6778	1.59e-52	1.23e-54	0.141	15.5665	2.19631	1123.51	STAT6	signal transducer and activator of transcription 6	D12S1644|IL-4-STAT|STAT6B|STAT6C	protein-coding	ENSG00000166888
7429	2.02e-52	1.57e-54	0.125	15.5507	1.94447	4907.52	VIL1	villin 1	D2S1471|VIL	protein-coding	ENSG00000127831
2560	2.1e-52	1.65e-54	0.216	-15.5478	-3.36363	302.17	GABRB1	gamma-aminobutyric acid type A receptor subunit beta1	DEE45|EIEE45	protein-coding	ENSG00000163288
93145	3.85e-52	3.04e-54	0.17	15.5086	2.63949	380.87	OLFM2	olfactomedin 2	NOE2|NOELIN2|NOELIN2_V1|OlfC	protein-coding	ENSG00000105088
57600	5.4e-52	4.28e-54	0.133	-15.4864	-2.05995	1985.72	FNIP2	folliculin interacting protein 2	FNIPL|MAPO1	protein-coding	ENSG00000052795
55061	5.6e-52	4.47e-54	0.264	-15.4837	-4.08435	161.51	SUSD4	sushi domain containing 4	PRO222	protein-coding	ENSG00000143502
127833	1.94e-51	1.56e-53	0.162	15.4031	2.4908	558.02	SYT2	synaptotagmin 2	CMS7|CMS7A|CMS7B|MYSPC|SytII	protein-coding	ENSG00000143858
2346	2.37e-51	1.91e-53	0.167	-15.3899	-2.56885	381.91	FOLH1	folate hydrolase 1	FGCP|FOLH|GCP2|GCPII|NAALAD1|PSM|PSMA|mGCP	protein-coding	ENSG00000086205
6303	4.59e-51	3.74e-53	0.115	15.3465	1.75962	5103.29	SAT1	spermidine/spermine N1-acetyltransferase 1	DC21|KFSD|KFSDX|SAT|SSAT|SSAT-1	protein-coding	ENSG00000130066
152110	5.89e-51	4.82e-53	0.229	-15.33	-3.5139	313.04	NEK10	NIMA related kinase 10	CILD44	protein-coding	ENSG00000163491
1184	6.08e-51	5e-53	0.146	-15.3276	-2.23909	2701.66	CLCN5	chloride voltage-gated channel 5	CLC5|CLCK2|ClC-5|DENT1|DENTS|NPHL1|NPHL2|XLRH|XRN|hCIC-K2	protein-coding	ENSG00000171365
9806	6.21e-51	5.14e-53	0.16	15.3258	2.44649	781.06	SPOCK2	SPARC (osteonectin), cwcv and kazal like domains proteoglycan 2	testican-2	protein-coding	ENSG00000107742
54558	1.22e-50	1.02e-52	0.233	-15.2813	-3.56672	183.99	SPATA6	spermatogenesis associated 6	HASH|SRF-1|SRF1	protein-coding	ENSG00000132122
23428	1.57e-50	1.31e-52	0.163	15.2648	2.49344	556.83	SLC7A8	solute carrier family 7 member 8	LAT2|LPI-PC1	protein-coding	ENSG00000092068
6616	1.6e-50	1.35e-52	0.234	-15.263	-3.56549	270.04	SNAP25	synaptosome associated protein 25	CMS18|RIC-4|RIC4|SEC9|SNAP|SNAP-25|SUP|bA416N4.2|dJ1068F16.2	protein-coding	ENSG00000132639
4739	1.74e-50	1.48e-52	0.169	-15.2569	-2.58393	388.27	NEDD9	neural precursor cell expressed, developmentally down-regulated 9	CAS-L|CAS2|CASL|CASS2|HEF1	protein-coding	ENSG00000111859
51599	1.74e-50	1.48e-52	0.155	15.2568	2.36317	1269.89	LSR	lipolysis stimulated lipoprotein receptor	ILDR3|LISCH7	protein-coding	ENSG00000105699
2743	3.09e-50	2.65e-52	0.266	-15.2188	-4.04104	165.43	GLRB	glycine receptor beta	HKPX2	protein-coding	ENSG00000109738
23255	3.37e-50	2.91e-52	0.142	-15.2128	-2.15385	705.65	MTCL1	microtubule crosslinking factor 1	CCDC165|KIAA0802|SOGA2	protein-coding	ENSG00000168502
23108	4.83e-50	4.18e-52	0.146	15.189	2.21603	1045.63	RAP1GAP2	RAP1 GTPase activating protein 2	GARNL4|RAP1GA3	protein-coding	ENSG00000132359
50804	8.18e-50	7.13e-52	0.275	-15.154	-4.16156	181.76	MYEF2	myelin expression factor 2	HsT18564|MEF-2|MST156|MSTP156|myEF-2	protein-coding	ENSG00000104177
9586	8.37e-50	7.34e-52	0.165	-15.1521	-2.50485	532.42	CREB5	cAMP responsive element binding protein 5	CRE-BPA|CREB-5|CREBPA	protein-coding	ENSG00000146592
221442	8.7e-50	7.67e-52	0.194	-15.1492	-2.94014	400.74	ADCY10P1	ADCY10 pseudogene 1		pseudo	ENSG00000290554
8828	1.91e-49	1.69e-51	0.157	15.097	2.37118	501.58	NRP2	neuropilin 2	NP2|NPN2|PRO2714|VEGF165R2	protein-coding	ENSG00000118257
220164	2.58e-49	2.3e-51	0.301	-15.0769	-4.54342	156.67	DOK6	docking protein 6	DOK5L|HsT3226	protein-coding	ENSG00000206052
118471	2.64e-49	2.36e-51	0.2	15.0751	3.01272	435.52	PRAP1	proline rich acidic protein 1	PRO1195|UPA	protein-coding	ENSG00000165828
23284	2.8e-49	2.52e-51	0.195	-15.0709	-2.94505	360.06	ADGRL3	adhesion G protein-coupled receptor L3	CIRL3|CL3|LEC3|LPHN3	protein-coding	ENSG00000150471
1525	3.9e-49	3.53e-51	0.14	-15.0484	-2.10783	3130.74	CXADR	CXADR Ig-like cell adhesion molecule	CAR|CAR4/6|HCAR	protein-coding	ENSG00000154639
23624	3.93e-49	3.58e-51	0.267	15.0476	4.01895	171.88	CBLC	Cbl proto-oncogene C	CBL-3|CBL-SL|RNF57	protein-coding	ENSG00000142273
3977	4.06e-49	3.72e-51	0.16	-15.0451	-2.41049	3861.41	LIFR	LIF receptor subunit alpha	CD118|LIF-R|SJS2|STWS|SWS	protein-coding	ENSG00000113594
107986170	9.3e-49	8.56e-51	0.169	-14.9898	-2.53832	1031.82	LOC107986170	replaced by ID 10686
3955	1.55e-48	1.44e-50	0.188	14.9553	2.8158	445.15	LFNG	LFNG O-fucosylpeptide 3-beta-N-acetylglucosaminyltransferase	SCDO3	protein-coding	ENSG00000106003
121512	2.27e-48	2.11e-50	0.159	-14.9297	-2.36673	1087.4	FGD4	FYVE, RhoGEF and PH domain containing 4	CMT4H|FRABP|ZFYVE6	protein-coding	ENSG00000139132
7076	2.31e-48	2.16e-50	0.262	14.9283	3.91398	227.58	TIMP1	TIMP metallopeptidase inhibitor 1	CLGI|EPA|EPO|HCI|TIMP|TIMP-1	protein-coding	ENSG00000102265
51207	2.44e-48	2.29e-50	0.288	14.9243	4.30399	160.4	DUSP13	dual specificity phosphatase 13	BEDP|DUSP13A|DUSP13B|MDSP|SKRP4|TMDP	protein-coding	ENSG00000079393
4704	2.56e-48	2.42e-50	0.124	14.9206	1.85298	3337.33	NDUFA9	NADH:ubiquinone oxidoreductase subunit A9	CC6|CI-39k|CI39k|COQ11|MC1DN26|NDUFS2L|SDR22E1	protein-coding	ENSG00000139180
1847	5.88e-48	5.59e-50	0.136	14.8647	2.02036	7474.22	DUSP5	dual specificity phosphatase 5	DUSP|HVH3	protein-coding	ENSG00000138166
113675	6.08e-48	5.8e-50	0.191	14.8622	2.83445	671.36	SDSL	serine dehydratase like	SDH 2|SDS-RS1|TDH|cSDH	protein-coding	ENSG00000139410
9734	1.09e-47	1.05e-49	0.22	-14.8225	-3.25885	217.73	HDAC9	histone deacetylase 9	HD7|HD7b|HD9|HDAC|HDAC7|HDAC7B|HDAC9B|HDAC9FL|HDRP|MITR	protein-coding	ENSG00000048052
344	1.14e-47	1.1e-49	0.139	14.8194	2.06038	1541	APOC2	apolipoprotein C2	APO-CII|APOC-II	protein-coding	ENSG00000234906
9693	1.23e-47	1.2e-49	0.132	-14.8136	-1.95154	2403.72	RAPGEF2	Rap guanine nucleotide exchange factor 2	CNrasGEF|NRAPGEP|PDZ-GEF1|PDZGEF1|RA-GEF|RA-GEF-1|RAGEF|Rap-GEP|nRap GEP	protein-coding	ENSG00000109756
100533990	1.29e-47	1.26e-49	0.139	14.8101	2.06179	1547.52	APOC4-APOC2	APOC4-APOC2 readthrough (NMD candidate)	APOC4|Apo-CIV|ApoC-IV	ncRNA
4008	2.64e-47	2.59e-49	0.14	-14.7617	-2.06099	2516.21	LMO7	LIM domain 7	FBX20|FBXO20|LMO7b|LOMP	protein-coding	ENSG00000136153
4782	2.67e-47	2.62e-49	0.139	14.7608	2.05466	1055.97	NFIC	nuclear factor I C	CTF|CTF5|NF-I|NFI	protein-coding	ENSG00000141905
56034	3.1e-47	3.06e-49	0.168	-14.7503	-2.48049	642.89	PDGFC	platelet derived growth factor C	FALLOTEIN|SCDGF	protein-coding	ENSG00000145431
109504726	3.48e-47	3.46e-49	0.22	-14.7421	-3.2375	516.87	ERV3-1-ZNF117	ERV3-1-ZNF117 readthrough	h-PLK	protein-coding	ENSG00000152926
6539	4.41e-47	4.4e-49	0.147	14.7258	2.16575	749.76	SLC6A12	solute carrier family 6 member 12	BGT-1|BGT1|GAT2	protein-coding	ENSG00000111181
2581	9.98e-47	1e-48	0.166	-14.6702	-2.44233	1003.52	GALC	galactosylceramidase		protein-coding	ENSG00000054983
6768	1.01e-46	1.02e-48	0.251	14.6691	3.676	205.69	ST14	ST14 transmembrane serine protease matriptase	ARCI11|CAP3|HAI|MT-SP1|MTSP1|PRSS14|SNC19|TADG15|TMPRSS14	protein-coding	ENSG00000149418
84952	1.03e-46	1.05e-48	0.125	-14.6671	-1.82818	1356.53	CGNL1	cingulin like 1	JACOP|PCING	protein-coding	ENSG00000128849
93099	1.09e-46	1.11e-48	0.187	14.6631	2.73647	282.8	DMKN	dermokine	UNQ729|ZD52F10	protein-coding	ENSG00000161249
10867	1.19e-46	1.22e-48	0.156	14.6567	2.28531	1192.9	TSPAN9	tetraspanin 9	NET-5|NET5|PP1057	protein-coding	ENSG00000011105
54886	1.41e-46	1.45e-48	0.275	-14.6451	-4.02589	138.79	PLPPR1	phospholipid phosphatase related 1	LPPR1|PRG-3|PRG3	protein-coding	ENSG00000148123
729540	1.9e-46	1.96e-48	0.178	-14.6246	-2.60235	653.32	RGPD6	RANBP2 like and GRIP domain containing 6	RGP6|RGPD7|RanBP2L1|RanBP2L2	protein-coding	ENSG00000183054
118427	2.12e-46	2.19e-48	0.318	-14.6168	-4.642	196.8	OLFM3	olfactomedin 3	NOE3|NOELIN3|OPTIMEDIN	protein-coding	ENSG00000118733
9429	2.34e-46	2.44e-48	0.133	14.6096	1.94923	1204.91	ABCG2	ATP binding cassette subfamily G member 2 (Junior blood group)	ABC15|ABCP|BCRP|BCRP1|BMDP|CD338|CDw338|CDw388|EST157481|GOUT1|MRX|MXR|MXR-1|MXR1|UAQTL1	protein-coding	ENSG00000118777
154796	3.69e-46	3.87e-48	0.181	-14.5782	-2.63846	384.48	AMOT	angiomotin		protein-coding	ENSG00000126016
10518	4.9e-46	5.15e-48	0.227	14.5586	3.30649	254.25	CIB2	calcium and integrin binding family member 2	DFNB48|KIP2|USH1J	protein-coding	ENSG00000136425
84220	6.3e-46	6.65e-48	0.179	-14.5411	-2.60816	637.3	RGPD5	RANBP2 like and GRIP domain containing 5	BS-63|BS63|HEL161|RGP5	protein-coding	ENSG00000015568
6538	6.66e-46	7.07e-48	0.125	-14.5369	-1.81235	1639.88	SLC6A11	solute carrier family 6 member 11	GAT-3|GAT3|GAT4	protein-coding	ENSG00000132164
221303	6.78e-46	7.24e-48	0.177	14.5353	2.57491	289.46	FAM162B	family with sequence similarity 162 member B	C6orf189|bA86F4.2	protein-coding	ENSG00000183807
286410	7.54e-46	8.07e-48	0.214	14.5278	3.11079	338.92	ATP11C	ATPase phospholipid transporting 11C	ATPIG|ATPIQ|HACXL	protein-coding	ENSG00000101974
10071	9.6e-46	1.03e-47	0.181	14.511	2.63072	560.34	MUC12	mucin 12, cell surface associated	MUC-11|MUC-12|MUC11	protein-coding	ENSG00000205277
3956	9.91e-46	1.07e-47	0.22	14.5084	3.1978	481.92	LGALS1	galectin 1	GAL1|GBP	protein-coding	ENSG00000100097
91133	1.08e-45	1.17e-47	0.315	-14.5021	-4.56443	154.53	L3MBTL4	L3MBTL histone methyl-lysine binding protein 4	HsT1031	protein-coding	ENSG00000154655
4830	1.3e-45	1.42e-47	0.132	14.4893	1.91385	3345.91	NME1	NME/NM23 nucleoside diphosphate kinase 1	AWD|GAAD|NB|NBS|NDKA|NDPK-A|NDPKA|NM23|NM23-H1	protein-coding	ENSG00000239672
79627	1.62e-45	1.78e-47	0.187	-14.4736	-2.70792	688.98	OGFRL1	opioid growth factor receptor like 1	dJ331H24.1	protein-coding	ENSG00000119900
8527	3.17e-45	3.49e-47	0.137	14.4271	1.98006	1577.8	DGKD	diacylglycerol kinase delta	DGK-delta|DGKdelta|dgkd-2	protein-coding	ENSG00000077044
90586	3.68e-45	4.07e-47	0.311	14.4166	4.4849	137.11	AOC4P	amine oxidase copper containing 4, pseudogene	AOC4|UPAT	pseudo	ENSG00000291070
28959	6.53e-45	7.25e-47	0.191	14.3767	2.74526	449.43	TMEM176B	transmembrane protein 176B	LR8|MS4B2	protein-coding	ENSG00000106565
55809	8.36e-45	9.32e-47	0.227	14.3593	3.25429	221.2	TRERF1	transcriptional regulating factor 1	BCAR2|HSA277276|RAPA|TREP132|TReP-132|dJ139D8.5	protein-coding	ENSG00000124496
255743	8.71e-45	9.76e-47	0.195	-14.3561	-2.80447	393.83	NPNT	nephronectin	EGFL6L|POEM	protein-coding	ENSG00000168743
90488	9.56e-45	1.08e-46	0.162	-14.3494	-2.32754	2067.1	TMEM263	transmembrane protein 263	C12orf23	protein-coding	ENSG00000151135
60592	1.24e-44	1.4e-46	0.155	-14.3309	-2.22519	1714.48	SCOC	short coiled-coil protein	HRIHFB2072|SCOCO|UNC-69	protein-coding	ENSG00000153130
11228	1.31e-44	1.48e-46	0.171	-14.3271	-2.45356	715.82	RASSF8	Ras association domain family member 8	C12orf2|HOJ1	protein-coding	ENSG00000123094
6558	1.31e-44	1.49e-46	0.143	-14.3266	-2.05481	2753.72	SLC12A2	solute carrier family 12 member 2	BSC|BSC-2|BSC2|CCC1|KILQS|NKCC1|PPP1R141	protein-coding	ENSG00000064651
90293	1.95e-44	2.23e-46	0.166	-14.2987	-2.37598	350.91	KLHL13	kelch like family member 13	BKLHD2	protein-coding	ENSG00000003096
100131208	3.24e-44	3.73e-46	0.286	-14.2629	-4.07322	146.45	SNAP25-AS1	SNAP25 antisense RNA 1		ncRNA	ENSG00000227906
51351	3.32e-44	3.83e-46	0.218	-14.2611	-3.10614	604.99	ZNF117	zinc finger protein 117	H-plk|HPF9	protein-coding	ENSG00000152926
231	3.36e-44	3.89e-46	0.162	14.2599	2.30791	1279.97	AKR1B1	aldo-keto reductase family 1 member B	ADR|ALDR1|ALR2|AR	protein-coding	ENSG00000085662
5587	7.26e-44	8.45e-46	0.133	-14.2057	-1.89456	1650.1	PRKD1	protein kinase D1	CHDED|PKC-MU|PKCM|PKD|PRKCM	protein-coding	ENSG00000184304
58191	8.37e-44	9.78e-46	0.146	14.1954	2.07031	1340.85	CXCL16	C-X-C motif chemokine ligand 16	CXCLG16|SR-PSOX|SRPSOX	protein-coding	ENSG00000161921
8864	1.28e-43	1.5e-45	0.126	14.1655	1.7817	3122	PER2	period circadian regulator 2	FASPS|FASPS1	protein-coding	ENSG00000132326
999	1.28e-43	1.51e-45	0.12	14.1652	1.69622	2730.6	CDH1	cadherin 1	Arc-1|BCDS1|CD324|CDHE|ECAD|LCAM|UVO	protein-coding	ENSG00000039068
1519	1.35e-43	1.6e-45	0.164	-14.1608	-2.31598	370.57	CTSO	cathepsin O	CTSO1	protein-coding	ENSG00000256043
1047	1.8e-43	2.14e-45	0.202	-14.1405	-2.85542	642.75	CLGN	calmegin		protein-coding	ENSG00000153132
346007	2.14e-43	2.55e-45	0.228	-14.1281	-3.22307	319.5	EYS	eyes shut homolog	C6orf178|C6orf179|C6orf180|EGFL10|EGFL11|RP25|SPAM|bA166P24.2|bA307F22.3|bA74E24.1|dJ1018A4.2|dJ22I17.2|dJ303F19.1	protein-coding	ENSG00000188107
8673	2.77e-43	3.32e-45	0.152	14.1094	2.1469	996.48	VAMP8	vesicle associated membrane protein 8	EDB|VAMP-8	protein-coding	ENSG00000118640
440730	3.03e-43	3.64e-45	0.153	14.1029	2.1647	506.77	TRIM67	tripartite motif containing 67	TNL	protein-coding	ENSG00000119283
120071	3.06e-43	3.7e-45	0.226	14.1018	3.18114	201.19	LARGE2	LARGE xylosyl- and glucuronyltransferase 2	GYLTL1B|PP5656	protein-coding	ENSG00000165905
9053	3.2e-43	3.88e-45	0.234	14.0986	3.30218	180.7	MAP7	microtubule associated protein 7	E-MAP-115|EMAP115	protein-coding	ENSG00000135525
29	4.14e-43	5.04e-45	0.173	14.08	2.43002	358.92	ABR	ABR activator of RhoGEF and GTPase	MDB	protein-coding	ENSG00000159842
3685	6.6e-43	8.07e-45	0.153	-14.0467	-2.14578	9002.84	ITGAV	integrin subunit alpha V	CD51|MSK8|VNRA|VTNR	protein-coding	ENSG00000138448
183	7.14e-43	8.77e-45	0.137	14.0408	1.91793	27948.9	AGT	angiotensinogen	ANHU|SERPINA8|hFLT1	protein-coding	ENSG00000135744
84869	7.53e-43	9.28e-45	0.147	-14.0368	-2.06489	1876.23	CBR4	carbonyl reductase 4	SDR45C1	protein-coding	ENSG00000145439
5108	9.24e-43	1.14e-44	0.183	-14.022	-2.56758	4439.42	PCM1	pericentriolar material 1	PTC4|RET/PCM-1	protein-coding	ENSG00000078674
6513	1.09e-42	1.35e-44	0.142	14.0103	1.98377	3427.59	SLC2A1	solute carrier family 2 member 1	CSE|DYT17|DYT18|DYT9|EIG12|GLUT|GLUT-1|GLUT1|GLUT1DS|HTLVR|PED|SDCHCN	protein-coding	ENSG00000117394
22824	1.12e-42	1.4e-44	0.169	-14.0075	-2.36296	511.91	HSPA4L	heat shock protein family A (Hsp70) member 4 like	APG-1|APG1|HSPH3|Osp94	protein-coding	ENSG00000164070
961	1.19e-42	1.49e-44	0.163	-14.0031	-2.28188	458.6	CD47	CD47 molecule	IAP|MER6|OA3	protein-coding	ENSG00000196776
5784	1.41e-42	1.77e-44	0.122	-13.991	-1.70738	2017.41	PTPN14	protein tyrosine phosphatase non-receptor type 14	CATLPH|PEZ|PTP36|PTPD2	protein-coding	ENSG00000152104
101929356	1.9e-42	2.4e-44	0.18	-13.9693	-2.51469	782.3	LOC101929356
23022	2.41e-42	3.05e-44	0.124	-13.9522	-1.72816	3860.66	PALLD	palladin, cytoskeletal associated protein	CGI-151|CGI151|MYN|PNCA1|SIH002	protein-coding	ENSG00000129116
286467	2.62e-42	3.33e-44	0.194	13.946	2.70891	691.96	FIRRE	firre intergenic repeating RNA element	LINC01200	ncRNA	ENSG00000213468
80034	5.18e-42	6.61e-44	0.16	-13.8969	-2.21846	860.59	CSRNP3	cysteine and serine rich nuclear protein 3	FAM130A2|PPP1R73|TAIP-2|TAIP2	protein-coding	ENSG00000178662
26751	6.19e-42	7.92e-44	0.22	-13.884	-3.06079	219.29	SH3YL1	SH3 and SYLF domain containing 1	RAY	protein-coding	ENSG00000035115
23224	1.47e-41	1.9e-43	0.198	-13.8213	-2.73594	1238.56	SYNE2	spectrin repeat containing nuclear envelope protein 2	EDMD5|KASH2|NUA|NUANCE|Nesp2|Nesprin-2|SYNE-2|TROPH	protein-coding	ENSG00000054654
1132	1.73e-41	2.23e-43	0.134	13.8095	1.85296	1133.12	CHRM4	cholinergic receptor muscarinic 4	HM4|M4R	protein-coding	ENSG00000180720
201176	2.14e-41	2.77e-43	0.183	13.794	2.53088	394.11	ARHGAP27	Rho GTPase activating protein 27	CAMGAP1|PP905|SH3D20|SH3P20	protein-coding	ENSG00000159314
5911	3.61e-41	4.7e-43	0.161	-13.7558	-2.22092	676	RAP2A	RAP2A, member of RAS oncogene family	K-REV|KREV|RAP2|RbBP-30	protein-coding	ENSG00000125249
105373148	4.88e-41	6.37e-43	0.259	13.7338	3.55406	147.7	LOC105373148	uncharacterized LOC105373148		ncRNA
140576	5.09e-41	6.67e-43	0.159	13.7305	2.18548	888.65	S100A16	S100 calcium binding protein A16	AAG13|DT1P1A7|S100F	protein-coding	ENSG00000188643
9882	5.49e-41	7.22e-43	0.13	-13.7248	-1.78381	1383.12	TBC1D4	TBC1 domain family member 4	AS160|NIDDM5	protein-coding	ENSG00000136111
105374535	6.25e-41	8.24e-43	0.235	-13.7151	-3.21704	188.56	LOC105374535	uncharacterized LOC105374535		ncRNA
105371224	6.63e-41	8.78e-43	0.189	-13.7106	-2.58454	358.36	LOC105371224	uncharacterized LOC105371224		ncRNA
9988	6.96e-41	9.25e-43	0.172	-13.7067	-2.36198	2536.34	DMTF1	cyclin D binding myb like transcription factor 1	DMP1|DMTF|MRUL|hDMP1	protein-coding	ENSG00000135164
1903	7.28e-41	9.72e-43	0.145	-13.7032	-1.98718	757.66	S1PR3	sphingosine-1-phosphate receptor 3	C9orf108|C9orf47|EDG-3|EDG3|LPB3|S1P3|bA791O21.3	protein-coding	ENSG00000213694
27237	8.66e-41	1.16e-42	0.192	13.6904	2.63106	322.82	ARHGEF16	Rho guanine nucleotide exchange factor 16	GEF16|NBR	protein-coding	ENSG00000130762
1950	9.11e-41	1.22e-42	0.165	13.6864	2.26168	513.31	EGF	epidermal growth factor	HOMG4|URG	protein-coding	ENSG00000138798
6224	9.91e-41	1.34e-42	0.113	13.68	1.53916	8393.78	RPS20	ribosomal protein S20	S20|uS10	protein-coding	ENSG00000008988
9423	1.05e-40	1.42e-42	0.204	13.6756	2.78657	212.91	NTN1	netrin 1	MRMV4|NET1|NTN1L	protein-coding	ENSG00000065320
9340	1.52e-40	2.06e-42	0.245	13.6484	3.3505	158.53	GLP2R	glucagon like peptide 2 receptor		protein-coding	ENSG00000065325
5321	1.9e-40	2.59e-42	0.228	-13.6318	-3.10676	247.39	PLA2G4A	phospholipase A2 group IVA	GURDP|PLA2G4|cPLA2|cPLA2-alpha	protein-coding	ENSG00000116711
29945	2.34e-40	3.2e-42	0.157	-13.6165	-2.13342	2369.97	ANAPC4	anaphase promoting complex subunit 4	APC4	protein-coding	ENSG00000053900
57205	4.58e-40	6.29e-42	0.131	-13.5669	-1.77192	3834.44	ATP10D	ATPase phospholipid transporting 10D (putative)	ATPVD	protein-coding	ENSG00000145246
57016	5.05e-40	6.96e-42	0.211	13.5595	2.86395	229.92	AKR1B10	aldo-keto reductase family 1 member B10	AKR1B11|AKR1B12|ALDRLn|ARL-1|ARL1|HIS|HSI	protein-coding	ENSG00000198074
80024	5.36e-40	7.42e-42	0.2	13.5548	2.71161	411.79	SLC8B1	solute carrier family 8 member B1	NCKX6|NCLX|SLC24A6	protein-coding	ENSG00000089060
27293	5.99e-40	8.32e-42	0.151	13.5464	2.0486	896.49	SMPDL3B	sphingomyelin phosphodiesterase acid like 3B	ASML3B	protein-coding	ENSG00000130768
22852	6.92e-40	9.63e-42	0.206	-13.5356	-2.78842	891.99	ANKRD26	ankyrin repeat domain containing 26	THC2|bA145E8.1	protein-coding	ENSG00000107890
60559	7.81e-40	1.09e-41	0.138	-13.5265	-1.8727	3511.73	SPCS3	signal peptidase complex subunit 3	PRO3567|SPC22|SPC22/23|SPC23|SPC3|YLR066W	protein-coding	ENSG00000129128
84440	8.66e-40	1.22e-41	0.139	13.5186	1.87963	1130.27	RAB11FIP4	RAB11 family interacting protein 4	FIP4-Rab11|RAB11-FIP4	protein-coding	ENSG00000131242
336	1.16e-39	1.63e-41	0.124	13.4968	1.6702	24184.3	APOA2	apolipoprotein A2	Apo-AII|ApoA-II|apoAII	protein-coding	ENSG00000158874
150771	1.43e-39	2.02e-41	0.184	13.4811	2.48554	275.78	ITPRIPL1	ITPRIP like 1	KIAA1754L	protein-coding	ENSG00000198885
10491	1.6e-39	2.26e-41	0.126	13.4727	1.69652	1464	CRTAP	cartilage associated protein	CASP|LEPREL3|OI7|P3H5	protein-coding	ENSG00000170275
255520	1.72e-39	2.45e-41	0.169	-13.4669	-2.2809	2815.75	ELMOD2	ELMO domain containing 2	9830169G11Rik	protein-coding	ENSG00000179387
727851	1.85e-39	2.64e-41	0.18	-13.4613	-2.41669	590.12	RGPD8	RANBP2 like and GRIP domain containing 8	RANBP2L1|RGP8|RanBP2alpha	protein-coding	ENSG00000169629
23329	2.27e-39	3.25e-41	0.175	13.4461	2.35712	331.3	TBC1D30	TBC1 domain family member 30		protein-coding	ENSG00000111490
152195	2.79e-39	4.01e-41	0.214	13.4305	2.87921	184.85	NUDT16L2P	nudix hydrolase 16 like 2, pseudogene	NUDT16P|NUDT16P1	pseudo	ENSG00000246082
23220	2.82e-39	4.07e-41	0.142	13.4294	1.90158	2207.85	DTX4	deltex E3 ubiquitin ligase 4	RNF155	protein-coding	ENSG00000110042
100144602	3.05e-39	4.41e-41	0.263	-13.4233	-3.52728	143.23	EPHA5-AS1	EPHA5 antisense RNA 1		ncRNA	ENSG00000250846
5360	3.14e-39	4.56e-41	0.154	13.421	2.0708	1866.11	PLTP	phospholipid transfer protein	BPIFE|HDLCQ9	protein-coding	ENSG00000100979
80298	3.35e-39	4.87e-41	0.162	-13.416	-2.17688	822.16	MTERF2	mitochondrial transcription termination factor 2	MTERFD3|mTERFL	protein-coding	ENSG00000120832
105370439	4.64e-39	6.78e-41	0.145	13.3915	1.93529	995.55	LINC02313	long intergenic non-protein coding RNA 2313		ncRNA	ENSG00000258474
102723584	6.44e-39	9.44e-41	0.162	13.3669	2.16944	347.63	CDC27P10	cell division cycle 27 pseudogene 10		pseudo
161357	7.84e-39	1.15e-40	0.208	-13.352	-2.7772	781.97	MDGA2	MAM domain containing glycosylphosphatidylinositol anchor 2	MAMDC1|c14_5286	protein-coding	ENSG00000139915
1356	1.32e-38	1.94e-40	0.186	-13.3131	-2.48044	841.76	CP	ceruloplasmin	AB073614|CP-2	protein-coding	ENSG00000047457
2690	1.39e-38	2.05e-40	0.201	-13.309	-2.67134	283.37	GHR	growth hormone receptor	GHBP|GHIP	protein-coding	ENSG00000112964
23254	1.8e-38	2.67e-40	0.253	13.2894	3.36284	141.59	KAZN	kazrin, periplakin interacting protein	C1orf196|KAZ	protein-coding	ENSG00000189337
400043	1.95e-38	2.91e-40	0.157	13.2829	2.08833	827.09	LINC02381	long intergenic non-protein coding RNA 2381	HMS	ncRNA	ENSG00000250742
145508	2.01e-38	3.01e-40	0.186	-13.2803	-2.4764	381.57	CEP128	centrosomal protein 128	C14orf145|C14orf61|LEDP/132	protein-coding	ENSG00000100629
57565	3.18e-38	4.77e-40	0.251	-13.2458	-3.3206	148.13	KLHL14	kelch like family member 14		protein-coding	ENSG00000197705
6888	3.47e-38	5.22e-40	0.151	13.2391	2.00429	2740.18	TALDO1	transaldolase 1	TAL|TAL-H|TALDOR|TALH	protein-coding	ENSG00000177156
7042	6e-38	9.07e-40	0.171	-13.1975	-2.2625	277.38	TGFB2	transforming growth factor beta 2	G-TSF|LDS4|TGF-beta2	protein-coding	ENSG00000092969
6469	6.13e-38	9.28e-40	0.172	13.1958	2.26627	713.44	SHH	sonic hedgehog signaling molecule	HHG1|HLP3|HPE3|MCOPCB5|SMMCI|ShhNC|TPT|TPTPS	protein-coding	ENSG00000164690
57579	6.33e-38	9.62e-40	0.167	-13.193	-2.19667	1812.35	FAM135A	family with sequence similarity 135 member A	KIAA1411	protein-coding	ENSG00000082269
6799	7.36e-38	1.13e-39	0.278	13.1812	3.67026	128.67	SULT1A2	sulfotransferase family 1A member 2	HAST4|P-PST|P-PST 2|ST1A2|STP2|TSPST2	protein-coding	ENSG00000197165
23654	7.36e-38	1.12e-39	0.165	13.1814	2.17606	3323.88	PLXNB2	plexin B2	MM1|Nbla00445|PLEXB2|dJ402G11.3	protein-coding	ENSG00000196576
471	7.64e-38	1.17e-39	0.124	13.1782	1.64047	7493.9	ATIC	5-aminoimidazole-4-carboxamide ribonucleotide formyltransferase/IMP cyclohydrolase	AICAR|AICARFT|HEL-S-70p|IMPCHASE|PURH	protein-coding	ENSG00000138363
8817	7.92e-38	1.22e-39	0.313	13.1752	4.12022	117.09	FGF18	fibroblast growth factor 18	FGF-18|ZFGF5	protein-coding	ENSG00000156427
80059	8.9e-38	1.39e-39	0.177	13.1656	2.33473	518.64	LRRTM4	leucine rich repeat transmembrane neuronal 4		protein-coding	ENSG00000176204
4094	8.9e-38	1.38e-39	0.154	-13.1657	-2.0328	562.21	MAF	MAF bZIP transcription factor	AYGRP|CCA4|CTRCT21|c-MAF	protein-coding	ENSG00000178573
28513	8.9e-38	1.38e-39	0.316	-13.1656	-4.15804	142.47	CDH19	cadherin 19	CDH7|CDH7L2	protein-coding	ENSG00000071991
203447	8.9e-38	1.39e-39	0.307	-13.1655	-4.04325	134.78	NRK	Nik related kinase	NESK	protein-coding	ENSG00000123572
102723331	9.64e-38	1.51e-39	0.245	-13.1592	-3.22366	212.03	LOC102723331	uncharacterized LOC102723331		ncRNA
29091	1.05e-37	1.65e-39	0.161	-13.1525	-2.11318	408.84	STXBP6	syntaxin binding protein 6	HSPC156|amisyn	protein-coding	ENSG00000168952
374383	1.05e-37	1.65e-39	0.123	13.1522	1.61343	2032.41	NCR3LG1	natural killer cell cytotoxicity receptor 3 ligand 1	B7-H6|B7H6|DKFZp686O24166	protein-coding	ENSG00000188211
116285	1.08e-37	1.7e-39	0.238	-13.1499	-3.12805	177.5	ACSM1	acyl-CoA synthetase medium chain family member 1	BUCS1|MACS1	protein-coding	ENSG00000166743
7262	1.14e-37	1.8e-39	0.216	13.1457	2.84339	380.24	PHLDA2	pleckstrin homology like domain family A member 2	BRW1C|BWR1C|HLDA2|IPL|TSSC3	protein-coding	ENSG00000181649
9034	1.18e-37	1.87e-39	0.288	13.1428	3.78543	131.23	CCRL2	C-C motif chemokine receptor like 2	ACKR5|CKRX|CRAM|CRAM-A|CRAM-B|HCR	protein-coding	ENSG00000121797
8463	1.32e-37	2.1e-39	0.162	13.134	2.12692	1733.41	TEAD2	TEA domain transcription factor 2	ETF|TEAD-2|TEF-4|TEF4	protein-coding	ENSG00000074219
147081	1.36e-37	2.17e-39	0.19	13.1317	2.49871	329.39	LINC02210	long intergenic non-protein coding RNA 2210	C17orf69|CRHR1-IT1	ncRNA	ENSG00000204650
389831	1.48e-37	2.38e-39	0.145	-13.1247	-1.90637	971.54	LOC389831	uncharacterized LOC389831		protein-coding	ENSG00000276256
100129940	1.72e-37	2.77e-39	0.199	-13.1131	-2.61468	957.31	HMGA2-AS1	HMGA2 antisense RNA 1		ncRNA	ENSG00000197301
29088	2.32e-37	3.74e-39	0.144	13.0902	1.87981	672.4	MRPL15	mitochondrial ribosomal protein L15	HSPC145|L15mt|MRP-L15|MRP-L7|RPML7	protein-coding	ENSG00000137547
5919	2.42e-37	3.92e-39	0.203	13.0868	2.6507	353.45	RARRES2	retinoic acid receptor responder 2	HP10433|TIG2	protein-coding	ENSG00000106538
54806	2.8e-37	4.54e-39	0.206	-13.0756	-2.69954	932.52	AHI1	Abelson helper integration site 1	AHI-1|JBTS3|ORF1|dJ71N10.1	protein-coding	ENSG00000135541
1300	2.9e-37	4.72e-39	0.231	-13.0726	-3.02086	412.61	COL10A1	collagen type X alpha 1 chain		protein-coding	ENSG00000123500
10003	2.91e-37	4.75e-39	0.193	-13.0722	-2.51797	768.24	NAALAD2	N-acetylated alpha-linked acidic dipeptidase 2	GCP3|GCPIII|GPCIII	protein-coding	ENSG00000077616
127829	3.11e-37	5.09e-39	0.164	13.0669	2.13778	410.1	ARL8A	ADP ribosylation factor like GTPase 8A	ARL10B|GIE2	protein-coding	ENSG00000143862
25806	3.29e-37	5.4e-39	0.213	13.0624	2.7768	175.79	VAX2	ventral anterior homeobox 2	DRES93	protein-coding	ENSG00000116035
4750	3.65e-37	6.02e-39	0.19	-13.0542	-2.48495	539.79	NEK1	NIMA related kinase 1	ALS24|NY-REN-55|SRPS2|SRPS2A|SRTD6	protein-coding	ENSG00000137601
55001	4.35e-37	7.18e-39	0.18	13.0407	2.35256	295.05	TTC22	tetratricopeptide repeat domain 22		protein-coding	ENSG00000006555
4953	4.42e-37	7.32e-39	0.125	13.0392	1.6318	8867.57	ODC1	ornithine decarboxylase 1	BABS|NEDBA|NEDBIA|ODC	protein-coding	ENSG00000115758
107987081	5.15e-37	8.55e-39	0.169	-13.0274	-2.20489	714.09	LOC107987081	uncharacterized LOC107987081		ncRNA
64411	6.51e-37	1.08e-38	0.196	13.0092	2.54896	231.99	ARAP3	ArfGAP with RhoGAP domain, ankyrin repeat and PH domain 3	CENTD3|DRAG1	protein-coding	ENSG00000120318
112268235	6.75e-37	1.13e-38	0.167	-13.0063	-2.17191	424.92	LOC112268235	uncharacterized LOC112268235		ncRNA
1363	7.22e-37	1.21e-38	0.181	-13.0007	-2.35776	274.92	CPE	carboxypeptidase E	BDVS|CPH|IDDHH	protein-coding	ENSG00000109472
162461	7.22e-37	1.21e-38	0.372	13.0008	4.83225	121.59	TMEM92	transmembrane protein 92		protein-coding	ENSG00000167105
6095	7.28e-37	1.23e-38	0.204	-12.9998	-2.6543	316.99	RORA	RAR related orphan receptor A	IDDECA|NR1F1|ROR1|ROR2|ROR3|RZR-ALPHA|RZRA	protein-coding	ENSG00000069667
2919	8.15e-37	1.38e-38	0.235	-12.9909	-3.04743	195.28	CXCL1	C-X-C motif chemokine ligand 1	FSP|GRO1|GROa|MGSA|MGSA-a|NAP-3|SCYB1	protein-coding	ENSG00000163739
1917	8.22e-37	1.39e-38	0.245	12.9901	3.18745	211.2	EEF1A2	eukaryotic translation elongation factor 1 alpha 2	DEE33|EEF1AL|EF-1-alpha-2|EF1A|EIEE33|HS1|MRD38|STN|STNL	protein-coding	ENSG00000101210
100131096	8.56e-37	1.46e-38	0.217	12.9867	2.81921	177.11	TNRC6C-AS1	replaced by ID 11322
22998	1e-36	1.71e-38	0.234	-12.9744	-3.03165	172.86	LIMCH1	LIM and calponin homology domains 1	LIMCH1A|LMO7B	protein-coding	ENSG00000064042
112268268	1.1e-36	1.88e-38	0.301	-12.967	-3.89848	130.68	LOC112268268
54103	1.48e-36	2.54e-38	0.203	-12.944	-2.63338	210.84	GSAP	gamma-secretase activating protein	PION	protein-coding	ENSG00000186088
145694	1.56e-36	2.68e-38	0.186	12.94	2.40386	265.53	KIF23-AS1	KIF23 and PAQR5 antisense RNA 1		ncRNA	ENSG00000259426
4232	1.62e-36	2.79e-38	0.127	12.9367	1.64619	2345.85	MEST	mesoderm specific transcript	PEG1	protein-coding	ENSG00000106484
1021	1.62e-36	2.81e-38	0.136	-12.9364	-1.76073	3818.67	CDK6	cyclin dependent kinase 6	MCPH12|PLSTIRE	protein-coding	ENSG00000105810
79754	1.72e-36	2.98e-38	0.165	12.9318	2.13893	438.61	ASB13	ankyrin repeat and SOCS box containing 13		protein-coding	ENSG00000196372
55779	2.07e-36	3.6e-38	0.199	-12.9173	-2.56413	695.71	CFAP44	cilia and flagella associated protein 44	SPGF20|WDR52	protein-coding	ENSG00000206530
11074	2.12e-36	3.69e-38	0.17	12.9154	2.19111	384.67	TRIM31	tripartite motif containing 31	C6orf13|HCG1|HCGI|RNF	protein-coding	ENSG00000204616
1644	2.19e-36	3.82e-38	0.117	12.9126	1.51193	2198.42	DDC	dopa decarboxylase	AADC	protein-coding	ENSG00000132437
440068	2.54e-36	4.46e-38	0.31	-12.9007	-4.00254	148.14	CARD17P	caspase recruitment domain family member 17, pseudogene	CARD17|INCA	pseudo
9901	3.12e-36	5.49e-38	0.143	-12.8847	-1.83686	521.39	SRGAP3	SLIT-ROBO Rho GTPase activating protein 3	ARHGAP14|MEGAP|SRGAP2|WRP	protein-coding	ENSG00000196220
51477	3.15e-36	5.55e-38	0.172	12.8838	2.2103	1100.44	ISYNA1	inositol-3-phosphate synthase 1	INO1|INOS|IPS|IPS 1|IPS-1	protein-coding	ENSG00000105655
2000	3.22e-36	5.68e-38	0.145	12.882	1.86587	1951.96	ELF4	E74 like ETS transcription factor 4	AIFBL2|ELFR|MEF	protein-coding	ENSG00000102034
4192	3.25e-36	5.76e-38	0.145	12.8809	1.87183	4463.24	MDK	midkine	ARAP|MK|NEGF2	protein-coding	ENSG00000110492
2678	3.38e-36	6.01e-38	0.181	12.8778	2.33353	484.49	GGT1	gamma-glutamyltransferase 1	CD224|D22S672|D22S732|GGT|GGT 1|GGTD|GTG	protein-coding	ENSG00000100031
8842	3.49e-36	6.22e-38	0.138	-12.8751	-1.77665	1442.43	PROM1	prominin 1	AC133|CD133|CORD12|MCDR2|MSTP061|PROML1|RP41|STGD4	protein-coding	ENSG00000007062
7091	3.84e-36	6.87e-38	0.147	-12.8674	-1.88765	787.48	TLE4	TLE family member 4, transcriptional corepressor	BCE-1|BCE1|E(spI)|E(spl)|ESG|ESG4|GRG4|Grg-4	protein-coding	ENSG00000106829
1999	4.02e-36	7.2e-38	0.159	12.8637	2.04505	887	ELF3	E74 like ETS transcription factor 3	EPR-1|ERT|ESE-1|ESX	protein-coding	ENSG00000163435
64062	4.35e-36	7.81e-38	0.155	-12.8574	-1.99129	2707.57	RBM26	RNA binding motif protein 26	ARRS2|C13orf10|PPP1R132|PRO1777|SE70-2|ZC3H17	protein-coding	ENSG00000139746
27063	5.54e-36	9.97e-38	0.211	-12.8385	-2.70655	254.56	ANKRD1	ankyrin repeat domain 1	ALRP|C-193|CARP|CVARP|MCARP|bA320F15.2	protein-coding	ENSG00000148677
9500	6.09e-36	1.1e-37	0.264	12.831	3.39101	152.05	MAGED1	MAGE family member D1	DLXIN-1|NRAGE	protein-coding	ENSG00000179222
286097	6.32e-36	1.14e-37	0.222	-12.8279	-2.84276	667.38	MICU3	mitochondrial calcium uptake family member 3	EFHA2	protein-coding	ENSG00000155970
57817	6.65e-36	1.21e-37	0.237	12.8237	3.0367	228.44	HAMP	hepcidin antimicrobial peptide	HEPC|HFE2B|LEAP1|PLTR	protein-coding	ENSG00000105697
6545	6.87e-36	1.25e-37	0.299	12.821	3.83768	121.55	SLC7A4	solute carrier family 7 member 4	CAT-4|CAT4|HCAT3|VH	protein-coding	ENSG00000099960
5160	8.11e-36	1.48e-37	0.139	12.8079	1.78669	856.97	PDHA1	pyruvate dehydrogenase E1 subunit alpha 1	E1alpha|PDHA|PDHAD|PDHCE1A|PHE1A	protein-coding	ENSG00000131828
10260	9.39e-36	1.72e-37	0.152	-12.7963	-1.93905	4522.27	DENND4A	DENN domain containing 4A	IRLB|MYCPBP	protein-coding	ENSG00000174485
54832	1.03e-35	1.9e-37	0.197	-12.7885	-2.51691	3224.57	VPS13C	vacuolar protein sorting 13 homolog C	BLTP5C|PARK23	protein-coding	ENSG00000129003
55188	1.1e-35	2.03e-37	0.155	-12.7835	-1.98497	1043.76	RIC8B	RIC8 guanine nucleotide exchange factor B	RIC8|hSyn	protein-coding	ENSG00000111785
3024	1.13e-35	2.08e-37	0.166	12.7813	2.1275	3836.07	H1-1	H1.1 linker histone, cluster member	H1.1|H1A|H1F1|HIST1|HIST1H1A	protein-coding	ENSG00000124610
84916	1.22e-35	2.26e-37	0.116	12.7749	1.48673	4210.9	UTP4	UTP4 small subunit processome component	CIRH1A|CIRHIN|NAIC|TEX292	protein-coding	ENSG00000141076
54845	1.33e-35	2.46e-37	0.318	12.7684	4.05954	112.7	ESRP1	epithelial splicing regulatory protein 1	DFNB109|RBM35A|RMB35A	protein-coding	ENSG00000104413
79567	1.37e-35	2.55e-37	0.143	12.7656	1.82334	3294.8	RIPOR1	RHO family interacting cell polarization regulator 1	FAM65A	protein-coding	ENSG00000039523
26224	1.54e-35	2.86e-37	0.154	-12.7566	-1.97017	766.96	FBXL3	F-box and leucine rich repeat protein 3	FBL3|FBL3A|FBXL3A|IDDSFAS	protein-coding	ENSG00000005812
112267988	1.55e-35	2.9e-37	0.228	-12.7557	-2.90465	154.18	LOC112267988	uncharacterized LOC112267988		ncRNA
143686	1.63e-35	3.06e-37	0.14	-12.7515	-1.79069	2833.15	SESN3	sestrin 3	SEST3	protein-coding	ENSG00000149212
1846	1.67e-35	3.14e-37	0.156	12.7493	1.99339	511.72	DUSP4	dual specificity phosphatase 4	HVH2|MKP-2|MKP2|TYP	protein-coding	ENSG00000120875
3958	2.69e-35	5.08e-37	0.125	12.7119	1.59122	1887.52	LGALS3	galectin 3	CBP35|GAL3|GALBP|GALIG|L31|LGALS2|MAC2	protein-coding	ENSG00000131981
9666	3.81e-35	7.2e-37	0.185	-12.6846	-2.34465	1560.71	DZIP3	DAZ interacting zinc finger protein 3	PPP1R66|UURF2|hRUL138	protein-coding	ENSG00000198919
107985770	3.98e-35	7.54e-37	0.18	-12.681	-2.27657	356.09	SMANTIS	SMARCA4 interacting SWI/SNF chromatin remodeling complex scaffold lncRNA	ANXA4-AS|n342419	ncRNA	ENSG00000288869
285025	3.99e-35	7.57e-37	0.2	-12.6807	-2.53104	661.93	CCDC141	coiled-coil domain containing 141	CAMDI	protein-coding	ENSG00000163492
126433	4.07e-35	7.74e-37	0.338	12.6789	4.28265	115.65	FBXO27	F-box protein 27	FBG5|Fbx27	protein-coding	ENSG00000161243
2565	4.17e-35	7.96e-37	0.278	-12.6767	-3.52275	191.31	GABRG1	gamma-aminobutyric acid type A receptor subunit gamma1		protein-coding	ENSG00000163285
1808	4.35e-35	8.32e-37	0.119	12.6732	1.50986	4316.21	DPYSL2	dihydropyrimidinase like 2	CRMP-2|CRMP2|DHPRP2|DRP-2|DRP2|N2A3|ULIP-2|ULIP2	protein-coding	ENSG00000092964
123264	4.72e-35	9.06e-37	0.182	12.6666	2.30349	466.48	SLC51B	solute carrier family 51 subunit beta	OSTB|OSTBETA|PBAM2	protein-coding	ENSG00000186198
3921	4.74e-35	9.13e-37	0.151	12.666	1.91251	38301.3	RPSA	ribosomal protein SA	37LRP|67LR|ICAS|LAMBR|LAMR1|LBP|LBP/p40|LRP|LRP/LR|NEM/1CHD4|SA|lamR|p40	protein-coding	ENSG00000168028
80223	5.58e-35	1.08e-36	0.12	12.6529	1.51875	4712.44	RAB11FIP1	RAB11 family interacting protein 1	NOEL1A|RCP|rab11-FIP1	protein-coding	ENSG00000156675
105378531	6.7e-35	1.3e-36	0.318	-12.6383	-4.02315	102.42	LINC02641	long intergenic non-protein coding RNA 2641		ncRNA	ENSG00000286344
139189	7.52e-35	1.46e-36	0.125	-12.629	-1.5766	1754.58	DGKK	diacylglycerol kinase kappa		protein-coding	ENSG00000274588
112268121	7.57e-35	1.48e-36	0.28	-12.6282	-3.53263	113.09	LOC112268121
1292	9.95e-35	1.94e-36	0.263	12.6066	3.31416	140.27	COL6A2	collagen type VI alpha 2 chain	BTHLM1|PP3610|UCMD1	protein-coding	ENSG00000142173
23002	1.36e-34	2.67e-36	0.166	-12.5816	-2.08858	1233.72	DAAM1	dishevelled associated activator of morphogenesis 1		protein-coding	ENSG00000100592
2023	1.39e-34	2.74e-36	0.148	12.5795	1.86197	28237.2	ENO1	enolase 1	ENO1L1|HEL-S-17|MPB1|NNE|PPH	protein-coding	ENSG00000074800
55353	1.54e-34	3.03e-36	0.133	12.5716	1.67632	27014	LAPTM4B	lysosomal protein transmembrane 4 beta	LAPTM4beta|LC27	protein-coding	ENSG00000104341
6217	1.84e-34	3.63e-36	0.141	12.5572	1.77046	5821.96	RPS16	ribosomal protein S16	S16	protein-coding	ENSG00000105193
26223	1.84e-34	3.65e-36	0.225	-12.5568	-2.82592	201.56	FBXL21P	F-box and leucine rich repeat protein 21, pseudogene	FBL3B|FBXL21|FBXL3B|FBXL3P|Fbl21	pseudo
646762	1.91e-34	3.78e-36	0.185	12.554	2.32522	314.66	LOC646762	uncharacterized LOC646762		ncRNA
5315	2.01e-34	4e-36	0.162	12.5495	2.03243	38185.8	PKM	pyruvate kinase M1/2	CTHBP|HEL-S-30|OIP3|PK3|PKM2|TCB|THBP1|p58	protein-coding	ENSG00000067225
22895	2.72e-34	5.42e-36	0.32	12.5254	4.00397	109.23	RPH3A	rabphilin 3A		protein-coding	ENSG00000089169
92521	2.77e-34	5.54e-36	0.126	12.5236	1.57438	1813.35	SPECC1	sperm antigen with calponin homology and coiled-coil domains 1	CYTSB|HCMOGT-1|HCMOGT1|NSP|NSP5	protein-coding	ENSG00000128487
162655	2.77e-34	5.53e-36	0.15	-12.5238	-1.88372	1632.57	ZNF519	zinc finger protein 519	HsT2362	protein-coding	ENSG00000175322
140809	3.25e-34	6.53e-36	0.127	12.5107	1.59329	2120	SRXN1	sulfiredoxin 1	C20orf139|Npn3|SRX|SRX1	protein-coding	ENSG00000271303
50861	3.26e-34	6.55e-36	0.202	12.5104	2.53017	289.76	STMN3	stathmin 3	SCLIP	protein-coding	ENSG00000197457
3672	3.7e-34	7.46e-36	0.161	-12.5	-2.01546	2707.27	ITGA1	integrin subunit alpha 1	CD49a|VLA1	protein-coding	ENSG00000213949
111064646	4.16e-34	8.4e-36	0.226	-12.4906	-2.82684	172.68	TPM1-AS	TPM1 antisense RNA	TPM1-AS1	ncRNA
3217	4.17e-34	8.44e-36	0.385	12.4902	4.80891	100.15	HOXB7	homeobox B7	HHO.C1|HOX2|HOX2C|Hox-2.3	protein-coding	ENSG00000260027
105375103	4.37e-34	8.87e-36	0.281	-12.4863	-3.50425	127.15	LOC105375103	uncharacterized LOC105375103		ncRNA
283624	4.46e-34	9.08e-36	0.165	-12.4844	-2.06036	1071.94	LINC00641	long intergenic non-protein coding RNA 641		ncRNA	ENSG00000258441
392617	5.08e-34	1.04e-35	0.172	12.474	2.1396	717.72	ELFN1	extracellular leucine rich repeat and fibronectin type III domain containing 1	PPP1R28	protein-coding	ENSG00000225968
321	6.89e-34	1.41e-35	0.31	12.4493	3.85779	106.83	APBA2	amyloid beta precursor protein binding family A member 2	D15S1518E|HsT16821|LIN-10|MGC:14091|MINT2|X11-BETA|X11L	protein-coding	ENSG00000034053
284307	7.89e-34	1.62e-35	0.186	12.4384	2.30827	230.41	ZIK1	zinc finger protein interacting with K protein 1	ZNF762	protein-coding	ENSG00000171649
83478	9.11e-34	1.87e-35	0.239	-12.4267	-2.97419	163.85	ARHGAP24	Rho GTPase activating protein 24	FILGAP|RC-GAP72|RCGAP72|p73|p73RhoGAP	protein-coding	ENSG00000138639
5618	9.52e-34	1.96e-35	0.165	-12.423	-2.04698	3576.19	PRLR	prolactin receptor	HPRL|MFAB|RI-PRLR|hPRLrI	protein-coding	ENSG00000113494
5050	1e-33	2.07e-35	0.165	12.4188	2.05212	991.58	PAFAH1B3	platelet activating factor acetylhydrolase 1b catalytic subunit 3	PAFAHG	protein-coding	ENSG00000079462
6046	1.13e-33	2.34e-35	0.124	12.4089	1.54141	3108.57	BRD2	bromodomain containing 2	BRD2-IT1|D6S113E|FSH|FSRG1|NAT|O27.1.1|RING3|RNF3	protein-coding	ENSG00000204256
7363	1.15e-33	2.39e-35	0.147	12.4072	1.82463	1544.37	UGT2B4	UDP glucuronosyltransferase family 2 member B4	HLUG25|UDPGT2B4|UDPGTH1|UDPGTh-1|UGT2B11	protein-coding	ENSG00000156096
105371475	1.28e-33	2.66e-35	0.26	-12.3985	-3.22688	179.47	LOC105371475	uncharacterized LOC105371475		ncRNA
79940	1.29e-33	2.68e-35	0.234	-12.398	-2.89772	163.24	LINC00472	long intergenic non-protein coding RNA 472	C6orf155|P53RRA	ncRNA	ENSG00000233237
6205	1.3e-33	2.73e-35	0.155	12.3966	1.92213	8042.87	RPS11	ribosomal protein S11	S11	protein-coding	ENSG00000142534
4879	1.41e-33	2.96e-35	0.34	-12.39	-4.20959	115.98	NPPB	natriuretic peptide B	BNP|Iso-ANP	protein-coding	ENSG00000120937
4680	1.5e-33	3.16e-35	0.324	12.3849	4.01755	97.86	CEACAM6	CEA cell adhesion molecule 6	CD66c|CEAL|NCA	protein-coding	ENSG00000086548
375248	1.6e-33	3.36e-35	0.198	-12.3798	-2.45245	1111.65	ANKRD36	ankyrin repeat domain 36	UNQ2430	protein-coding	ENSG00000135976
84700	1.78e-33	3.75e-35	0.24	-12.371	-2.97454	135.34	MYO18B	myosin XVIIIB	KFS4	protein-coding	ENSG00000133454
100189067	1.87e-33	3.94e-35	0.186	12.367	2.29786	1287.33	TRL-TAA4-1	tRNA-Leu (anticodon TAA) 4-1	TRNAL10	tRNA
1768	1.87e-33	3.97e-35	0.201	-12.3665	-2.49014	646.86	DNAH6	dynein axonemal heavy chain 6	DNHL1|Dnahc6|HL-2|HL2	protein-coding	ENSG00000115423
55314	1.98e-33	4.21e-35	0.175	-12.3618	-2.16719	741.66	TMEM144	transmembrane protein 144		protein-coding	ENSG00000164124
253832	2.06e-33	4.39e-35	0.141	-12.3583	-1.7411	2553.18	ZDHHC20	zinc finger DHHC-type palmitoyltransferase 20	4933421L13Rik|DHHC-20|DHHC20	protein-coding	ENSG00000180776
8368	2.31e-33	4.93e-35	0.278	12.349	3.43361	156.06	H4C13	H4 clustered histone 13	H4-16|H4.k|H4/k|H4C1|H4C11|H4C12|H4C14|H4C15|H4C16|H4C2|H4C3|H4C4|H4C5|H4C6|H4C8|H4C9|H4FK|HIST1H4L	protein-coding	ENSG00000275126
55113	2.39e-33	5.12e-35	0.169	12.346	2.09251	916.9	XKR8	XK related 8	XRG8|hXkr8	protein-coding	ENSG00000158156
10452	2.47e-33	5.29e-35	0.161	12.3433	1.98298	3334.35	TOMM40	translocase of outer mitochondrial membrane 40	C19orf1|D19S1177E|PER-EC1|PEREC1|TOM40	protein-coding	ENSG00000130204
10718	2.77e-33	5.96e-35	0.393	-12.3338	-4.84359	105.08	NRG3	neuregulin 3	HRG3|pro-NRG3	protein-coding	ENSG00000185737
866	3.48e-33	7.5e-35	0.141	12.3152	1.73287	1102.45	SERPINA6	serpin family A member 6	CBG	protein-coding	ENSG00000170099
4306	3.85e-33	8.31e-35	0.192	-12.3069	-2.36011	215.49	NR3C2	nuclear receptor subfamily 3 group C member 2	MCR|MLR|MR|NR3C2VIT	protein-coding	ENSG00000151623
50810	3.99e-33	8.63e-35	0.299	-12.3039	-3.67767	104.29	HDGFL3	HDGF like 3	CGI-142|HDGF-2|HDGF2|HDGFRP3|HRP-3	protein-coding	ENSG00000166503
163782	4.05e-33	8.77e-35	0.16	-12.3026	-1.97327	456.74	KANK4	KN motif and ankyrin repeat domains 4	ANKRD38|dJ1078M7.1	protein-coding	ENSG00000132854
50853	4.08e-33	8.86e-35	0.194	12.3017	2.3838	414.53	VILL	villin like		protein-coding	ENSG00000136059
11167	4.47e-33	9.72e-35	0.253	-12.2943	-3.11099	129.7	FSTL1	follistatin like 1	FRP|FSL1|MIR198|OCC-1|OCC1|tsc36	protein-coding	ENSG00000163430
84441	4.84e-33	1.06e-34	0.241	-12.2875	-2.95917	141.16	MAML2	mastermind like transcriptional coactivator 2	MAM-3|MAM2|MAM3|MLL-MAML2	protein-coding	ENSG00000184384
54961	4.89e-33	1.07e-34	0.148	12.2866	1.82396	2246.79	SSH3	slingshot protein phosphatase 3	SSH3L	protein-coding	ENSG00000172830
101929185	5.17e-33	1.13e-34	0.166	-12.282	-2.04435	596.28	LOC101929185	uncharacterized LOC101929185		ncRNA
28987	5.41e-33	1.19e-34	0.133	12.2781	1.62689	4563.18	NOB1	NIN1 (RPN12) binding protein 1 homolog	ART-4|MST158|MSTP158|NOB1P|PSMD8BP1	protein-coding	ENSG00000141101
25945	6.06e-33	1.33e-34	0.145	-12.2688	-1.78162	5654.09	NECTIN3	nectin cell adhesion molecule 3	CD113|CDW113|NECTIN-3|PPR3|PRR3|PVRL3|PVRR3	protein-coding	ENSG00000177707
654364	6.63e-33	1.46e-34	0.145	12.2612	1.77771	4004.05	NME1-NME2	NME1-NME2 readthrough	NM23-LV|NMELV	protein-coding	ENSG00000011052
90139	7.11e-33	1.57e-34	0.132	12.2554	1.62189	2638.73	TSPAN18	tetraspanin 18	TSPAN	protein-coding	ENSG00000157570
104472717	7.79e-33	1.73e-34	0.164	12.2478	2.00906	730.74	LINC01224	long intergenic non-protein coding RNA 1224		ncRNA	ENSG00000269416
10008	8.01e-33	1.78e-34	0.156	12.2454	1.91026	456.61	KCNE3	potassium voltage-gated channel subfamily E regulatory subunit 3	BRGDA6|HOKPP|HYPP|MiRP2	protein-coding	ENSG00000175538
7090	8.84e-33	1.97e-34	0.135	12.2372	1.64681	1872.09	TLE3	TLE family member 3, transcriptional corepressor	ESG|ESG3|GRG3|HsT18976	protein-coding	ENSG00000140332
57523	9.74e-33	2.17e-34	0.233	12.2292	2.85217	143.04	NYNRIN	NYN domain and retroviral integrase containing	CGIN1|KIAA1305	protein-coding	ENSG00000205978
4841	9.94e-33	2.22e-34	0.123	12.2273	1.49836	10982.9	NONO	non-POU domain containing octamer binding	MRXS34|NMT55|NRB54|P54|P54NRB|PPP1R114	protein-coding	ENSG00000147140
8029	1.21e-32	2.71e-34	0.35	-12.2111	-4.27094	91.32	CUBN	cubilin	IFCR|IGS|IGS1|MGA1|gp280	protein-coding	ENSG00000107611
126669	1.34e-32	3.01e-34	0.139	12.2026	1.69854	616.92	SHE	Src homology 2 domain containing E		protein-coding	ENSG00000169291
718	1.51e-32	3.4e-34	0.143	-12.1926	-1.73872	7391.2	C3	complement C3	AHUS5|ARMD9|ASP|C3a|C3b|CPAMD1|HEL-S-62p	protein-coding	ENSG00000125730
51134	1.51e-32	3.41e-34	0.178	-12.1924	-2.16436	1046.57	CEP83	centrosomal protein 83	CCDC41|NPHP18|NY-REN-58	protein-coding	ENSG00000173588
274	1.78e-32	4.04e-34	0.142	12.1786	1.72878	1597.95	BIN1	bridging integrator 1	AMPH2|AMPHL|CNM2|SH3P9	protein-coding	ENSG00000136717
11331	1.78e-32	4.04e-34	0.137	12.1787	1.66444	5641.48	PHB2	prohibitin 2	BAP|BCAP37|Bap37|PNAS-141|REA|hBAP|p22	protein-coding	ENSG00000215021
11259	1.79e-32	4.06e-34	0.184	-12.1782	-2.2376	748.65	FILIP1L	filamin A interacting protein 1 like	DOC-1|DOC1|GIP130|GIP90	protein-coding	ENSG00000168386
200010	1.91e-32	4.34e-34	0.138	-12.1727	-1.6752	655.83	SLC5A9	solute carrier family 5 member 9	SGLT4	protein-coding	ENSG00000117834
26232	2.03e-32	4.63e-34	0.196	12.1675	2.38399	279.01	FBXO2	F-box protein 2	FBG1|FBX2|Fbs1|NFB42|OCP1	protein-coding	ENSG00000116661
1287	2.18e-32	4.97e-34	0.163	-12.1617	-1.97997	589.26	COL4A5	collagen type IV alpha 5 chain	ASLN|ATS|ATS1|CA54	protein-coding	ENSG00000188153
340252	2.25e-32	5.15e-34	0.175	-12.1588	-2.12482	606.94	ZNF680	zinc finger protein 680		protein-coding	ENSG00000173041
23597	2.33e-32	5.34e-34	0.15	12.1559	1.81819	451.31	ACOT9	acyl-CoA thioesterase 9	ACATE2|CGI-16|MT-ACT48|MTACT48	protein-coding	ENSG00000123130
9590	2.6e-32	5.97e-34	0.194	-12.1468	-2.35984	230.63	AKAP12	A-kinase anchoring protein 12	AKAP250|SSeCKS	protein-coding	ENSG00000131016
2257	2.69e-32	6.19e-34	0.264	-12.1437	-3.20462	118.33	FGF12	fibroblast growth factor 12	DEE47|EIEE47|FGF12B|FHF1	protein-coding	ENSG00000114279
8790	2.93e-32	6.75e-34	0.188	-12.1367	-2.27791	328.71	FPGT	fucose-1-phosphate guanylyltransferase	GFPP	protein-coding	ENSG00000254685
9037	3.06e-32	7.09e-34	0.469	12.1327	5.69231	108.74	SEMA5A	semaphorin 5A	SEMAF|semF	protein-coding	ENSG00000112902
7750	3.06e-32	7.09e-34	0.172	-12.1326	-2.0921	1733.59	ZMYM2	zinc finger MYM-type containing 2	FIM|MYM|NECRC|RAMP|SCLL|ZNF198	protein-coding	ENSG00000121741
8447	3.1e-32	7.2e-34	0.411	12.1314	4.98475	95.79	DOC2B	double C2 domain beta	DOC2BL	protein-coding	ENSG00000272636
84376	3.15e-32	7.34e-34	0.143	-12.1299	-1.73276	4713.7	HOOK3	hook microtubule tethering protein 3	HK3	protein-coding	ENSG00000168172
8061	3.48e-32	8.13e-34	0.254	12.1215	3.07497	146.68	FOSL1	FOS like 1, AP-1 transcription factor subunit	FRA|FRA1|fra-1	protein-coding	ENSG00000175592
8435	3.68e-32	8.59e-34	0.151	12.1169	1.83333	1232.13	SOAT2	sterol O-acyltransferase 2	ACACT2|ACAT2|ARGP2	protein-coding	ENSG00000167780
55711	3.83e-32	8.96e-34	0.234	-12.1135	-2.829	351.44	FAR2	fatty acyl-CoA reductase 2	HEL-S-81|MLSTD1|SDR10E2	protein-coding	ENSG00000064763
286464	4.01e-32	9.41e-34	0.185	-12.1095	-2.23898	759.09	CFAP47	cilia and flagella associated protein 47	CHDC2|CXorf22|CXorf30|CXorf59|SPGF52|SPGFX3	protein-coding	ENSG00000165164
146857	4.26e-32	1e-33	0.146	12.1043	1.76944	1551.54	SLFN13	schlafen family member 13	SLFN10|hSLFN13	protein-coding	ENSG00000154760
58480	4.86e-32	1.14e-33	0.129	-12.0934	-1.55526	2530.06	RHOU	ras homolog family member U	ARHU|CDC42L1|G28K|WRCH1|hG28K	protein-coding	ENSG00000116574
10397	5.26e-32	1.24e-33	0.145	12.0866	1.75352	2301.64	NDRG1	N-myc downstream regulated 1	CAP43|CMT4D|DRG-1|DRG1|GC4|HMSNL|NDR1|NMSL|PROXY1|RIT42|RTP|TARG1|TDD5	protein-coding	ENSG00000104419
5125	5.62e-32	1.33e-33	0.141	-12.0811	-1.69853	620.85	PCSK5	proprotein convertase subtilisin/kexin type 5	PC5|PC6|PC6A|SPC6	protein-coding	ENSG00000099139
55296	6.01e-32	1.43e-33	0.167	-12.0753	-2.01855	493.5	TBC1D19	TBC1 domain family member 19		protein-coding	ENSG00000109680
7332	6.11e-32	1.45e-33	0.131	12.0739	1.57731	4651.62	UBE2L3	ubiquitin conjugating enzyme E2 L3	E2-F1|L-UBC|UBCH7|UbcM4	protein-coding	ENSG00000185651
8614	6.12e-32	1.46e-33	0.141	12.0736	1.70224	1162.02	STC2	stanniocalcin 2	STC-2|STCRP	protein-coding	ENSG00000113739
105375435	7.57e-32	1.81e-33	0.161	-12.0559	-1.93822	375.6	LOC105375435	uncharacterized LOC105375435		ncRNA
5225	7.71e-32	1.84e-33	0.211	-12.0542	-2.54747	198.19	PGC	progastricsin	PEPC|PGII	protein-coding	ENSG00000096088
1060	7.72e-32	1.85e-33	0.181	-12.0539	-2.17623	1037.56	CENPC	centromere protein C	CENP-C|CENPC1|MIF2|hcp-4	protein-coding	ENSG00000145241
160518	8.77e-32	2.11e-33	0.128	-12.0432	-1.53866	2236.31	DENND5B	DENN domain containing 5B		protein-coding	ENSG00000170456
1608	9.09e-32	2.19e-33	0.333	12.0401	4.00927	94.81	DGKG	diacylglycerol kinase gamma	DAGK3|DGK-GAMMA	protein-coding	ENSG00000058866
54913	9.62e-32	2.32e-33	0.2	12.0353	2.40739	250.32	RPP25	ribonuclease P and MRP subunit p25		protein-coding	ENSG00000178718
55819	1.05e-31	2.54e-33	0.146	12.0278	1.76186	632.11	RNF130	ring finger protein 130	G1RP|G1RZFP|GOLIATH|GP	protein-coding	ENSG00000113269
55342	1.33e-31	3.22e-33	0.12	-12.0082	-1.44683	2714.77	STRBP	spermatid perinuclear RNA binding protein	HEL162|ILF3L|SPNR|p74	protein-coding	ENSG00000165209
80115	1.5e-31	3.63e-33	0.302	11.9982	3.61916	103.62	BAIAP2L2	BAR/IMD domain containing adaptor protein 2 like 2		protein-coding	ENSG00000128298
7277	1.71e-31	4.15e-33	0.175	11.9871	2.09802	491.85	TUBA4A	tubulin alpha 4a	ALS22|H2-ALPHA|TUBA1	protein-coding	ENSG00000127824
58526	1.71e-31	4.16e-33	0.152	11.9869	1.81995	2317.29	MID1IP1	MID1 interacting protein 1	G12-like|MIG12|S14R|STRAIT11499|THRSPL	protein-coding	ENSG00000165175
84196	1.72e-31	4.18e-33	0.14	-11.9864	-1.67358	1788.32	USP48	ubiquitin specific peptidase 48	RAP1GA1|USP31	protein-coding	ENSG00000090686
3728	1.72e-31	4.2e-33	0.15	11.9861	1.80207	5382.66	JUP	junction plakoglobin	CTNNG|DP3|DPIII|PDGB|PG|PKGB	protein-coding	ENSG00000173801
100507639	1.84e-31	4.52e-33	0.16	-11.9801	-1.9137	438.52	LINC02432	long intergenic non-protein coding RNA 2432		ncRNA	ENSG00000248810
3394	2.28e-31	5.59e-33	0.266	11.9625	3.18342	122.93	IRF8	interferon regulatory factor 8	H-ICSBP|ICSBP|ICSBP1|IMD32A|IMD32B|IRF-8	protein-coding	ENSG00000140968
2202	2.68e-31	6.58e-33	0.147	11.9489	1.76075	731.39	EFEMP1	EGF containing fibulin extracellular matrix protein 1	DHRD|DRAD|FBLN3|FBNL|FIBL-3|MLVT|MTLV|S1-5	protein-coding	ENSG00000115380
64221	2.74e-31	6.74e-33	0.291	11.9469	3.47703	115.82	ROBO3	roundabout guidance receptor 3	HGPPS|HGPPS1|HGPS|RBIG1|RIG1	protein-coding	ENSG00000154134
6374	2.97e-31	7.33e-33	0.134	-11.9399	-1.59833	1398.49	CXCL5	C-X-C motif chemokine ligand 5	ENA-78|SCYB5	protein-coding	ENSG00000163735
4703	3.06e-31	7.58e-33	0.201	-11.9371	-2.39655	1449.74	NEB	nebulin	AMC6|NEB177D|NEM2	protein-coding	ENSG00000183091
84650	3.07e-31	7.6e-33	0.131	11.9369	1.56624	2373.2	EBPL	EBP like	EBRP	protein-coding	ENSG00000123179
23450	3.18e-31	7.9e-33	0.133	11.9337	1.58617	13418.5	SF3B3	splicing factor 3b subunit 3	RSE1|SAP130|SF3b130|STAF130	protein-coding	ENSG00000189091
347735	3.32e-31	8.27e-33	0.169	11.9299	2.01834	809.02	SERINC2	serine incorporator 2	FKSG84|PRO0899|TDE2|TDE2L	protein-coding	ENSG00000168528
56005	3.44e-31	8.58e-33	0.146	11.9268	1.74284	1355.41	MYDGF	myeloid derived growth factor	C19orf10|EUROIMAGE1875335|IL25|IL27|IL27w|R33729_1|SF20	protein-coding	ENSG00000074842
101928096	4.02e-31	1e-32	0.215	-11.9137	-2.56607	627.05	LOC101928096	replaced by ID 60487
51091	4.19e-31	1.05e-32	0.146	-11.9101	-1.7444	1128.84	SEPSECS	Sep (O-phosphoserine) tRNA:Sec (selenocysteine) tRNA synthase	LP|PCH2D|SLA|SLA-p35|SLA/LP|SecS	protein-coding	ENSG00000109618
55247	4.75e-31	1.19e-32	0.136	-11.8994	-1.61409	778.18	NEIL3	nei like DNA glycosylase 3	FGP2|FPG2|NEI3|ZGRF3|hFPG2|hNEI3	protein-coding	ENSG00000109674
9168	5.05e-31	1.27e-32	0.146	11.8941	1.73362	4696.32	TMSB10	thymosin beta 10	MIG12|TB10	protein-coding	ENSG00000034510
100289187	5.14e-31	1.3e-32	0.159	-11.8925	-1.88606	637.47	TMEM225B	transmembrane protein 225B	GS1-259H13.2	protein-coding	ENSG00000244219
760	5.19e-31	1.31e-32	0.144	11.8916	1.71479	904.66	CA2	carbonic anhydrase 2	CA-II|CAC|CAII|Car2|HEL-76|HEL-S-282	protein-coding	ENSG00000104267
219790	5.26e-31	1.33e-32	0.197	-11.8903	-2.34072	831.74	RTKN2	rhotekin 2	PLEKHK1|bA531F24.1	protein-coding	ENSG00000182010
2114	5.35e-31	1.35e-32	0.13	11.8887	1.54819	1606.86	ETS2	ETS proto-oncogene 2, transcription factor	ETS2IT1	protein-coding	ENSG00000157557
9411	5.35e-31	1.36e-32	0.151	-11.8885	-1.79403	2995.32	ARHGAP29	Rho GTPase activating protein 29	PARG1	protein-coding	ENSG00000137962
152485	5.68e-31	1.44e-32	0.151	-11.8834	-1.79152	782.64	ZNF827	zinc finger protein 827		protein-coding	ENSG00000151612
84647	5.86e-31	1.49e-32	0.136	11.8806	1.61335	695.38	PLA2G12B	phospholipase A2 group XIIB	FKSG71|GXIIB|GXIIIsPLA2|PLA2G13|sPLA2-GXIIB	protein-coding	ENSG00000138308
64782	6.56e-31	1.67e-32	0.151	11.8711	1.7899	1430.24	AEN	apoptosis enhancing nuclease	ISG20L1|pp12744	protein-coding	ENSG00000181026
79784	6.7e-31	1.71e-32	0.175	11.869	2.08124	1163.67	MYH14	myosin heavy chain 14	DFNA4|DFNA4A|FP17425|MHC16|MYH17|NMHC II-C|NMHC-II-C|PNMHH|myosin	protein-coding	ENSG00000105357
340591	6.71e-31	1.72e-32	0.144	11.8689	1.70684	729.21	CA5BP1	carbonic anhydrase 5B pseudogene 1	CA5BL|CA5BP|PRO2325	pseudo
248	6.8e-31	1.74e-32	0.275	11.8676	3.26297	157.2	ALPI	alkaline phosphatase, intestinal	IAP	protein-coding	ENSG00000163295
107987295	6.81e-31	1.75e-32	0.204	-11.8673	-2.41554	210.73	LINC02246	long intergenic non-protein coding RNA 2246		ncRNA
9843	7.06e-31	1.82e-32	0.178	-11.8641	-2.11212	258.88	HEPH	hephaestin	CPL	protein-coding	ENSG00000089472
389856	7.33e-31	1.89e-32	0.219	-11.8608	-2.59679	168.9	USP27X	ubiquitin specific peptidase 27 X-linked	MRX105|USP22L|USP27|XLID105	protein-coding	ENSG00000273820
3914	7.6e-31	1.96e-32	0.362	11.8576	4.29195	92.49	LAMB3	laminin subunit beta 3	AI1A|BM600-125KDA|JEB1A|JEB1B|LAM5|LAMNB1	protein-coding	ENSG00000196878
84129	8.06e-31	2.09e-32	0.151	-11.8525	-1.78461	500.84	ACAD11	acyl-CoA dehydrogenase family member 11	ACAD-11	protein-coding	ENSG00000240303
10204	8.22e-31	2.13e-32	0.134	11.8507	1.59243	5380.04	NUTF2	nuclear transport factor 2	NTF-2|NTF2|PP15	protein-coding	ENSG00000102898
80004	8.73e-31	2.27e-32	0.118	11.8455	1.39312	1990.6	ESRP2	epithelial splicing regulatory protein 2	RBM35B	protein-coding	ENSG00000103067
780	9.78e-31	2.55e-32	0.21	11.8358	2.48586	255.81	DDR1	discoidin domain receptor tyrosine kinase 1	CAK|CD167|DDR|EDDR1|HGK2|MCK10|NEP|NTRK4|PTK3|PTK3A|RTK6|TRKE	protein-coding	ENSG00000204580
107985780	1.03e-30	2.69e-32	0.184	-11.8314	-2.17578	722.05	LOC107985780
55197	1.11e-30	2.9e-32	0.13	-11.825	-1.53816	3408.88	RPRD1A	regulation of nuclear pre-mRNA domain containing 1A	HsT3101|P15RS	protein-coding	ENSG00000141425
150726	1.13e-30	2.95e-32	0.217	11.8235	2.5631	217.8	FBXO41	F-box protein 41	FBX41	protein-coding	ENSG00000163013
54	1.16e-30	3.04e-32	0.211	11.8209	2.48959	190.05	ACP5	acid phosphatase 5, tartrate resistant	HPAP|TRACP5a|TRACP5b|TRAP|TRAcP|TrATPase	protein-coding	ENSG00000102575
9462	1.19e-30	3.13e-32	0.137	-11.8185	-1.62055	1426.75	RASAL2	RAS protein activator like 2	NGAP	protein-coding	ENSG00000075391
5757	1.32e-30	3.48e-32	0.12	11.8097	1.4156	11439.8	PTMA	prothymosin alpha	TMSA	protein-coding	ENSG00000187514
55147	1.4e-30	3.68e-32	0.128	11.8049	1.51292	1832.35	RBM23	RNA binding motif protein 23	CAPERbeta|PP239|RNPC4	protein-coding	ENSG00000100461
8751	1.54e-30	4.07e-32	0.17	11.7965	2.00632	570.75	ADAM15	ADAM metallopeptidase domain 15	MDC15	protein-coding	ENSG00000143537
102724621	1.56e-30	4.13e-32	0.176	11.7952	2.07879	259.29	LOC102724621	cell division cycle protein 27 homolog		pseudo
4061	1.74e-30	4.63e-32	0.265	11.7856	3.11904	127.89	LY6E	lymphocyte antigen 6 family member E	RIG-E|RIGE|SCA-2|SCA2|TSA-1	protein-coding	ENSG00000160932
65981	1.82e-30	4.83e-32	0.171	-11.782	-2.01256	326.43	CAPRIN2	caprin family member 2	C1QDC1|EEG-1|EEG1|RNG140	protein-coding	ENSG00000110888
105374304	1.9e-30	5.06e-32	0.295	11.7782	3.47325	104.63	LOC105374304	uncharacterized LOC105374304		ncRNA
158401	1.96e-30	5.22e-32	0.322	-11.7755	-3.79513	131.51	SHOC1	shortage in chiasmata 1	C9orf84|MZIP2|SPGF75|ZIP2|ZIP2H	protein-coding	ENSG00000165181
341883	2.19e-30	5.86e-32	0.307	-11.7657	-3.61261	165.71	LRRC9	leucine rich repeat containing 9		protein-coding	ENSG00000131951
10451	2.27e-30	6.08e-32	0.261	-11.7627	-3.06584	134.61	VAV3	vav guanine nucleotide exchange factor 3		protein-coding	ENSG00000134215
55365	2.33e-30	6.26e-32	0.197	11.7602	2.32225	293.63	TMEM176A	transmembrane protein 176A	GS188|HCA112|MS4B1	protein-coding	ENSG00000002933
710	2.33e-30	6.27e-32	0.137	11.76	1.60842	10919.7	SERPING1	serpin family G member 1	C1IN|C1INH|C1NH|HAE1|HAE2	protein-coding	ENSG00000149131
58985	2.37e-30	6.37e-32	0.26	11.7587	3.0615	142.39	IL22RA1	interleukin 22 receptor subunit alpha 1	CRF2-9|IL22R|IL22R1	protein-coding	ENSG00000142677
2891	2.49e-30	6.71e-32	0.395	-11.7543	-4.64401	96.38	GRIA2	glutamate ionotropic receptor AMPA type subunit 2	GLUR2|GLURB|GluA2|GluR-K2|HBGR2|NEDLIB|gluR-2|gluR-B	protein-coding	ENSG00000120251
112268088	2.49e-30	6.72e-32	0.259	11.7542	3.04192	117.79	LOC112268088	uncharacterized LOC112268088		ncRNA
100874137	2.52e-30	6.83e-32	0.306	-11.7528	-3.59306	134.67	LINC00351	long intergenic non-protein coding RNA 351		ncRNA	ENSG00000226317
4831	2.77e-30	7.52e-32	0.148	11.7447	1.74309	3088.12	NME2	NME/NM23 nucleoside diphosphate kinase 2	NDKB|NDPK-B|NDPKB|NM23-H2|NM23B|PUF	protein-coding	ENSG00000243678
10914	2.89e-30	7.86e-32	0.142	-11.741	-1.66331	7379.72	PAPOLA	poly(A) polymerase alpha	PAP|PAP-alpha	protein-coding	ENSG00000090060
107984316	2.9e-30	7.89e-32	0.134	11.7407	1.56936	981.44	LOC107984316	replaced by ID 374383
283375	3.5e-30	9.56e-32	0.16	11.7244	1.87313	599.84	SLC39A5	solute carrier family 39 member 5	LZT-Hs7|MYP24|ZIP5	protein-coding	ENSG00000139540
83990	3.51e-30	9.58e-32	0.158	-11.7242	-1.85629	1514.14	BRIP1	BRCA1 interacting helicase 1	BACH1|FANCJ|OF	protein-coding	ENSG00000136492
105373538	3.56e-30	9.74e-32	0.406	-11.7228	-4.76187	95.24	LINC01885	long intergenic non-protein coding RNA 1885		ncRNA	ENSG00000237880
841	3.72e-30	1.02e-31	0.14	11.7189	1.64043	1295.44	CASP8	caspase 8	ALPS2B|CAP4|Casp-8|FLICE|MACH|MCH5	protein-coding	ENSG00000064012
125919	4.37e-30	1.2e-31	0.145	11.705	1.69899	586.39	ZNF543	zinc finger protein 543		protein-coding	ENSG00000178229
8722	4.45e-30	1.22e-31	0.171	11.7034	1.99823	285.69	CTSF	cathepsin F	CATSF|CLN13	protein-coding	ENSG00000174080
6168	4.58e-30	1.26e-31	0.145	11.7009	1.69868	13001	RPL37A	ribosomal protein L37a	L37A	protein-coding	ENSG00000197756
79080	5.45e-30	1.5e-31	0.153	11.6859	1.79022	6498.54	CCDC86	coiled-coil domain containing 86		protein-coding	ENSG00000110104
2549	5.74e-30	1.59e-31	0.143	-11.6814	-1.67069	2108.11	GAB1	GRB2 associated binding protein 1	DFNB26	protein-coding	ENSG00000109458
22949	6.26e-30	1.74e-31	0.132	11.6738	1.53841	1393.35	PTGR1	prostaglandin reductase 1	DIG-1|LTB4DH|PGR1|ZADH3	protein-coding	ENSG00000106853
401233	6.53e-30	1.81e-31	0.166	11.67	1.93193	303.39	HTATSF1P2	HIV-1 Tat specific factor 1 pseudogene 2		pseudo
220323	6.63e-30	1.84e-31	0.164	11.6687	1.91784	683.92	OAF	out at first homolog	NS5ATP13TP2	protein-coding	ENSG00000184232
1004	6.96e-30	1.94e-31	0.464	-11.6644	-5.41335	359.56	CDH6	cadherin 6	CAD6|KCAD	protein-coding	ENSG00000113361
55612	7.72e-30	2.15e-31	0.151	11.6554	1.75511	482.53	FERMT1	FERM domain containing kindlin 1	C20orf42|DTGCU2|KIND1|UNC112A|URP1	protein-coding	ENSG00000101311
977	8.7e-30	2.43e-31	0.145	11.6451	1.68979	3035.09	CD151	CD151 molecule (Raph blood group)	EBS7|GP27|MER2|PETA-3|RAPH|SFA1|TSPAN24	protein-coding	ENSG00000177697
8559	1.2e-29	3.36e-31	0.155	-11.6176	-1.80046	732.24	PRPF18	pre-mRNA processing factor 18	PRP18|hPrp18	protein-coding	ENSG00000165630
14	1.22e-29	3.43e-31	0.158	11.6158	1.83651	1483	AAMP	angio associated migratory cell protein		protein-coding	ENSG00000127837
100506124	1.24e-29	3.48e-31	0.259	-11.6143	-3.0066	171.35	LOC100506124	uncharacterized LOC100506124		ncRNA
64328	1.39e-29	3.9e-31	0.134	-11.6046	-1.55622	3076.55	XPO4	exportin 4	exp4	protein-coding	ENSG00000132953
4026	1.45e-29	4.09e-31	0.124	-11.6007	-1.43936	6537.14	LPP	LIM domain containing preferred translocation partner in lipoma		protein-coding	ENSG00000145012
114884	1.48e-29	4.19e-31	0.137	11.5987	1.59212	833.3	OSBPL10	oxysterol binding protein like 10	ORP10|OSBP9	protein-coding	ENSG00000144645
285753	1.79e-29	5.06e-31	0.166	-11.5823	-1.92608	731.48	CEP57L1	centrosomal protein 57 like 1	C6orf182|bA487F23.2|cep57R	protein-coding	ENSG00000183137
1984	1.9e-29	5.38e-31	0.143	11.5772	1.65117	15077.7	EIF5A	eukaryotic translation initiation factor 5A	EIF-5A|EIF5A1|FABAS|eIF-4D|eIF5AI	protein-coding	ENSG00000132507
100506622	1.93e-29	5.47e-31	0.364	11.5758	4.20884	83.85	LINC00540	long intergenic non-protein coding RNA 540		ncRNA	ENSG00000276476
9674	2.01e-29	5.71e-31	0.245	11.5721	2.83824	131.82	KIAA0040	KIAA0040		protein-coding	ENSG00000235750
64866	2.06e-29	5.86e-31	0.254	11.5698	2.94075	133.62	CDCP1	CUB domain containing protein 1	CD318|SIMA135|TRASK	protein-coding	ENSG00000163814
55466	2.19e-29	6.26e-31	0.197	11.5642	2.28203	182.21	DNAJA4	DnaJ heat shock protein family (Hsp40) member A4	MST104|MSTP104|PRO1472	protein-coding	ENSG00000140403
53616	2.31e-29	6.61e-31	0.198	-11.5595	-2.28669	325.65	ADAM22	ADAM metallopeptidase domain 22	ADAM 22|DEE61|EIEE61|MDC2	protein-coding	ENSG00000008277
1870	2.33e-29	6.67e-31	0.159	11.5588	1.84029	880.22	E2F2	E2F transcription factor 2	E2F-2	protein-coding	ENSG00000007968
2086	2.56e-29	7.34e-31	0.148	-11.5505	-1.70803	842.41	ERV3-1	endogenous retrovirus group 3 member 1, envelope	ERV-R|ERV3|ERVR|HERV-R|HERVR|envR	protein-coding	ENSG00000213462
388815	2.56e-29	7.37e-31	0.204	-11.5502	-2.35689	425.82	MIR99AHG	mir-99a-let-7c cluster host gene	C21orf34|C21orf35|DILA1|LINC00478|MONC	ncRNA	ENSG00000215386
84288	2.75e-29	7.91e-31	0.148	-11.5441	-1.71243	677.96	EFCAB2	EF-hand calcium binding domain 2	CFAP200|DRC8	protein-coding	ENSG00000203666
54478	2.86e-29	8.24e-31	0.152	11.5406	1.756	1164.89	PIMREG	PICALM interacting mitotic regulator	CATS|FAM64A|RCS1	protein-coding	ENSG00000129195
89796	2.96e-29	8.55e-31	0.183	11.5373	2.11575	278.33	NAV1	neuron navigator 1	POMFIL3|STEERIN1|UNC53H1	protein-coding	ENSG00000134369
8970	2.96e-29	8.54e-31	0.161	11.5374	1.86296	1667.21	H2BC11	H2B clustered histone 11	H2B/r|H2BFR|H2BJ|HIST1H2BJ	protein-coding	ENSG00000124635
23767	3.2e-29	9.26e-31	0.146	-11.5305	-1.68318	3757.57	FLRT3	fibronectin leucine rich transmembrane protein 3	HH21	protein-coding	ENSG00000125848
708	3.2e-29	9.29e-31	0.134	11.5302	1.5446	2416.85	C1QBP	complement C1q binding protein	COXPD33|GC1QBP|HABP1|SF2AP32|SF2p32|gC1Q-R|gC1qR|p32	protein-coding	ENSG00000108561
9749	3.31e-29	9.63e-31	0.146	-11.5271	-1.68038	3416.37	PHACTR2	phosphatase and actin regulator 2	C6orf56	protein-coding	ENSG00000112419
5164	3.37e-29	9.82e-31	0.193	11.5254	2.22919	254.77	PDK2	pyruvate dehydrogenase kinase 2	PDHK2|PDKII	protein-coding	ENSG00000005882
134957	3.67e-29	1.07e-30	0.176	-11.5179	-2.02921	1321.91	STXBP5	syntaxin binding protein 5	LGL3|LLGL3|Nbla04300	protein-coding	ENSG00000164506
645369	4.18e-29	1.22e-30	0.269	-11.5067	-3.09393	139.84	TMEM200C	transmembrane protein 200C	TTMA	protein-coding	ENSG00000206432
219855	4.23e-29	1.24e-30	0.195	11.5054	2.2416	287.17	SLC37A2	solute carrier family 37 member 2	SPX2|pp11662	protein-coding	ENSG00000134955
23521	4.45e-29	1.3e-30	0.15	11.5011	1.72546	12302.3	RPL13A	ribosomal protein L13a	L13A|TSTA1	protein-coding	ENSG00000142541
115290	4.5e-29	1.32e-30	0.171	11.4999	1.97099	355.72	FBXO17	F-box protein 17	FBG4|FBX26|FBXO26|Fbx17	protein-coding	ENSG00000269190
8470	4.56e-29	1.34e-30	0.225	-11.4985	-2.58194	170.64	SORBS2	sorbin and SH3 domain containing 2	ARGBP2|PRO0618	protein-coding	ENSG00000154556
107986127	4.65e-29	1.37e-30	0.16	11.4967	1.83586	367.12	LOC107986127	uncharacterized LOC107986127		ncRNA
7439	4.82e-29	1.42e-30	0.152	11.4935	1.75055	44286.3	BEST1	bestrophin 1	ARB|BEST|BMD|Best1V1Delta2|RP50|TU15B|VMD2	protein-coding	ENSG00000167995
7402	5.4e-29	1.6e-30	0.175	-11.4835	-2.01174	4245.26	UTRN	utrophin	DMDL|DRP|DRP1	protein-coding	ENSG00000152818
10609	5.54e-29	1.64e-30	0.195	11.4811	2.23648	534.23	P3H4	prolyl 3-hydroxylase family member 4 (inactive)	LEPREL4|NO55|NOL55|SC65	protein-coding	ENSG00000141696
2039	5.73e-29	1.7e-30	0.173	11.4781	1.99121	368.7	DMTN	dematin actin binding protein	DMT|EPB49	protein-coding	ENSG00000158856
84247	6.06e-29	1.8e-30	0.311	11.4732	3.56387	97.13	RTL6	retrotransposon Gag like 6	LDOC1L|Mar6|Mart6|SIRH3|dJ1033E15.2	protein-coding	ENSG00000188636
2495	7.33e-29	2.18e-30	0.152	11.4566	1.74548	44322.8	FTH1	ferritin heavy chain 1	FHC|FTH|FTHL6|HFE5|PIG15|PLIF	protein-coding	ENSG00000167996
147429	7.42e-29	2.21e-30	0.303	-11.4553	-3.47094	108.87	AQP4-AS1	AQP4 antisense RNA 1	C18orf16|CHST9-AS1	ncRNA	ENSG00000260372
7072	8.64e-29	2.58e-30	0.155	-11.442	-1.77844	4474.58	TIA1	TIA1 cytotoxic granule associated RNA binding protein	ALS26|TIA-1|WDM	protein-coding	ENSG00000116001
7145	9.25e-29	2.77e-30	0.148	11.4359	1.69678	764.53	TNS1	tensin 1	MST091|MST122|MST127|MSTP091|MSTP122|MSTP127|MXRA6|PPP1R155|TNS	protein-coding	ENSG00000079308
107985014	9.37e-29	2.81e-30	0.297	-11.4347	-3.40022	89.01	LOC107985014	uncharacterized LOC107985014		ncRNA
636	9.62e-29	2.88e-30	0.162	-11.4323	-1.8533	465.54	BICD1	BICD cargo adaptor 1	BICD|bic-D 1	protein-coding	ENSG00000151746
6158	9.81e-29	2.95e-30	0.144	11.4304	1.64178	2727.32	RPL28	ribosomal protein L28	L28	protein-coding	ENSG00000108107
2555	1.12e-28	3.36e-30	0.162	-11.419	-1.84492	458.99	GABRA2	gamma-aminobutyric acid type A receptor subunit alpha2	DEE78|EIEE78	protein-coding	ENSG00000151834
153222	1.13e-28	3.41e-30	0.187	-11.4178	-2.14054	419.65	CREBRF	CREB3 regulatory factor	C5orf41|LRF	protein-coding	ENSG00000164463
7031	1.17e-28	3.54e-30	0.248	11.4144	2.82854	138.4	TFF1	trefoil factor 1	BCEI|D21S21|HP1.A|HPS2|pNR-2|pS2	protein-coding	ENSG00000160182
23179	1.23e-28	3.73e-30	0.149	-11.41	-1.69942	588.94	RGL1	ral guanine nucleotide dissociation stimulator like 1	RGL	protein-coding	ENSG00000143344
472	1.23e-28	3.73e-30	0.171	-11.41	-1.94948	2777.78	ATM	ATM serine/threonine kinase	AT1|ATA|ATC|ATD|ATDC|ATE|TEL1|TELO1	protein-coding	ENSG00000149311
8645	1.27e-28	3.86e-30	0.207	11.4069	2.3649	241.16	KCNK5	potassium two pore domain channel subfamily K member 5	K2p5.1|KCNK5b|TASK-2|TASK2	protein-coding	ENSG00000164626
6204	1.29e-28	3.91e-30	0.148	11.4059	1.69273	2834.86	RPS10	ribosomal protein S10	DBA9|S10	protein-coding	ENSG00000124614
54475	1.33e-28	4.06e-30	0.147	11.4027	1.67453	2074.45	NLE1	notchless homolog 1	NLE	protein-coding	ENSG00000073536
65057	1.52e-28	4.62e-30	0.16	11.3913	1.81867	1559.66	ACD	ACD shelterin complex subunit and telomerase recruitment factor	PIP1|PTOP|TINT1|TPP1	protein-coding	ENSG00000102977
79039	1.59e-28	4.86e-30	0.165	11.3869	1.87315	3214.35	DDX54	DEAD-box helicase 54	DP97	protein-coding	ENSG00000123064
57451	1.66e-28	5.06e-30	0.149	11.3833	1.69957	496.15	TENM2	teneurin transmembrane protein 2	ODZ2|TEN-M2|TEN2|TNM2|ten-2	protein-coding	ENSG00000145934
9526	1.76e-28	5.39e-30	0.144	11.3779	1.6429	2791.28	MPDU1	mannose-P-dolichol utilization defect 1	CDGIF|HBEBP2BPA|Lec35|My008|PP3958|PQLC5|SL15|SLC66A5	protein-coding	ENSG00000129255
55504	1.85e-28	5.68e-30	0.191	-11.3733	-2.17456	308.63	TNFRSF19	TNF receptor superfamily member 19	TAJ|TAJ-alpha|TRADE|TROY	protein-coding	ENSG00000127863
25913	1.88e-28	5.77e-30	0.183	-11.3719	-2.0848	587.93	POT1	protection of telomeres 1	CMM10|GLM9|HPOT1	protein-coding	ENSG00000128513
9263	2.31e-28	7.1e-30	0.143	-11.3538	-1.62546	740.82	STK17A	serine/threonine kinase 17a	DRAK1	protein-coding	ENSG00000164543
1534	2.42e-28	7.46e-30	0.298	11.3495	3.37954	94.39	CYB561	cytochrome b561	CYB561A1|FRRS2|ORTHYP2	protein-coding	ENSG00000008283
9867	2.44e-28	7.53e-30	0.147	-11.3487	-1.67149	3795.26	PJA2	praja ring finger ubiquitin ligase 2	Neurodap1|RNF131	protein-coding	ENSG00000198961
79664	2.6e-28	8.05e-30	0.158	-11.3429	-1.79476	1167.67	ICE2	interactor of little elongation complex ELL subunit 2	BRCC1|NARG2	protein-coding	ENSG00000128915
2122	2.75e-28	8.51e-30	0.159	-11.338	-1.79763	1817.52	MECOM	MDS1 and EVI1 complex locus	AML1-EVI-1|EVI1|KMT8E|MDS1|MDS1-EVI1|PRDM3|RUSAT2	protein-coding	ENSG00000085276
8464	2.91e-28	9.02e-30	0.171	-11.3328	-1.94093	430.59	SUPT3H	SPT3 homolog, SAGA and STAGA complex component	SPT3|SPT3L	protein-coding	ENSG00000196284
4982	2.98e-28	9.26e-30	0.164	-11.3306	-1.85594	626.39	TNFRSF11B	TNF receptor superfamily member 11b	OCIF|OPG|PDB5|TR1	protein-coding	ENSG00000164761
100526831	3.06e-28	9.51e-30	0.206	11.3282	2.32955	261.4	SLX1B-SULT1A4	SLX1B-SULT1A4 readthrough (NMD candidate)		ncRNA	ENSG00000260280
2301	3.19e-28	9.95e-30	0.337	11.3243	3.81592	86	FOXE3	forkhead box E3	AAT11|ASGD2|CTRCT34|FKHL12|FREAC8	protein-coding	ENSG00000186790
11251	3.28e-28	1.02e-29	0.164	11.3219	1.85209	640.81	PTGDR2	prostaglandin D2 receptor 2	CD294|CRTH2|DL1R|DP2|GPR44	protein-coding	ENSG00000183134
8424	3.4e-28	1.06e-29	0.222	-11.3185	-2.50959	401.26	BBOX1	gamma-butyrobetaine hydroxylase 1	BBH|BBOX|G-BBH|gamma-BBH	protein-coding	ENSG00000129151
121355	3.8e-28	1.19e-29	0.12	11.3086	1.35184	2278.74	GTSF1	gametocyte specific factor 1	Cue110|FAM112B	protein-coding	ENSG00000170627
22869	3.89e-28	1.22e-29	0.169	-11.3065	-1.9115	506.75	ZNF510	zinc finger protein 510		protein-coding	ENSG00000081386
135112	3.89e-28	1.22e-29	0.141	-11.3062	-1.58969	949.86	NCOA7	nuclear receptor coactivator 7	ERAP140|ESNA1|NCOA7-AS|Nbla00052|Nbla10993|TLDC4|dJ187J11.3	protein-coding	ENSG00000111912
105370503	4.1e-28	1.29e-29	0.257	-11.3015	-2.90661	123	LINC02331	long intergenic non-protein coding RNA 2331		ncRNA	ENSG00000235269
6590	4.41e-28	1.39e-29	0.262	11.2949	2.95962	154.93	SLPI	secretory leukocyte peptidase inhibitor	ALK1|ALP|BLPI|HUSI|HUSI-I|MPI|WAP4|WFDC4	protein-coding	ENSG00000124107
100532724	4.49e-28	1.42e-29	0.147	-11.2933	-1.66527	702.03	NPHP3-ACAD11	NPHP3-ACAD11 readthrough (NMD candidate)	NPHP3	ncRNA	ENSG00000274810
2597	4.49e-28	1.42e-29	0.142	11.2931	1.6063	95778.5	GAPDH	glyceraldehyde-3-phosphate dehydrogenase	G3PD|GAPD|HEL-S-162eP	protein-coding	ENSG00000111640
51232	4.49e-28	1.42e-29	0.113	-11.2929	-1.27046	3517.47	CRIM1	cysteine rich transmembrane BMP regulator 1	CRIM-1|S52	protein-coding	ENSG00000150938
105375124	4.55e-28	1.44e-29	0.175	11.2918	1.97642	258.31	LOC105375124	uncharacterized LOC105375124		ncRNA
9515	4.56e-28	1.45e-29	0.228	-11.2914	-2.57604	253.43	STXBP5L	syntaxin binding protein 5L	LLGL4	protein-coding	ENSG00000145087
6281	4.63e-28	1.47e-29	0.149	11.2899	1.67826	5784.25	S100A10	S100 calcium binding protein A10	42C|ANX2L|ANX2LG|CAL1L|CLP11|Ca[1]|GP11|P11|p10	protein-coding	ENSG00000197747
901	4.63e-28	1.48e-29	0.147	-11.2897	-1.65495	592.1	CCNG2	cyclin G2		protein-coding	ENSG00000138764
159013	4.75e-28	1.51e-29	0.142	11.2874	1.60165	643.84	CXorf38	chromosome X open reading frame 38		protein-coding	ENSG00000185753
5142	4.87e-28	1.56e-29	0.289	-11.2851	-3.26306	91.84	PDE4B	phosphodiesterase 4B	DPDE4|PDEIVB	protein-coding	ENSG00000184588
5740	5.11e-28	1.63e-29	0.18	11.2807	2.0288	252.94	PTGIS	prostaglandin I2 synthase	CYP8|CYP8A1|PGIS|PTGI	protein-coding	ENSG00000124212
105373485	5.36e-28	1.72e-29	0.191	-11.2764	-2.15876	745.45	LOC105373485	uncharacterized LOC105373485		ncRNA
100526830	5.46e-28	1.75e-29	0.203	11.2746	2.29189	271.84	SLX1A-SULT1A3	SLX1A-SULT1A3 readthrough (NMD candidate)	HAST3|M-PST|ST1A3|STM|SULT1A3|TL-PST	ncRNA	ENSG00000213599
441733	6.06e-28	1.95e-29	0.138	-11.2652	-1.54986	794.66	PRKXP1	PRKX pseudogene 1		pseudo
533	6.16e-28	1.98e-29	0.144	11.2637	1.62045	1217.2	ATP6V0B	ATPase H+ transporting V0 subunit b	ATP6F|HATPL|VMA16	protein-coding	ENSG00000117410
7408	6.53e-28	2.11e-29	0.158	11.2584	1.77706	1930.6	VASP	vasodilator stimulated phosphoprotein		protein-coding	ENSG00000125753
84268	6.56e-28	2.12e-29	0.121	11.2579	1.36754	2097.14	RPAIN	RPA interacting protein	HRIP|RIP	protein-coding	ENSG00000129197
143458	7.73e-28	2.5e-29	0.226	11.2433	2.54455	166.77	LDLRAD3	low density lipoprotein receptor class A domain containing 3	LRAD3	protein-coding	ENSG00000179241
2957	7.89e-28	2.56e-29	0.147	-11.2413	-1.64915	1543.51	GTF2A1	general transcription factor IIA subunit 1	TF2A1|TFIIA|TFIIA-42|TFIIAL	protein-coding	ENSG00000165417
10134	8.02e-28	2.6e-29	0.152	11.2397	1.71032	919.48	BCAP31	B cell receptor associated protein 31	6C6-AG|BAP31|CDM|DDCH|DXS1357E	protein-coding	ENSG00000185825
1824	8.24e-28	2.68e-29	0.156	-11.2373	-1.75029	551.01	DSC2	desmocollin 2	ARVD11|CDHF2|DG2|DGII/III|DSC3	protein-coding	ENSG00000134755
4665	8.47e-28	2.76e-29	0.167	11.2346	1.87639	413.56	NAB2	NGFI-A binding protein 2	MADER	protein-coding	ENSG00000166886
3018	8.59e-28	2.8e-29	0.2	11.2333	2.24328	372.77	H2BC3	H2B clustered histone 3	H2B.1|H2B/f|H2BFF|HIST1H2BB	protein-coding	ENSG00000276410
55757	8.73e-28	2.85e-29	0.186	-11.2317	-2.08666	785.94	UGGT2	UDP-glucose glycoprotein glucosyltransferase 2	HUGT2|UGCGL2|UGT2	protein-coding	ENSG00000102595
7743	8.94e-28	2.92e-29	0.164	-11.2295	-1.83855	592.95	ZNF189	zinc finger protein 189		protein-coding	ENSG00000136870
4000	9.48e-28	3.1e-29	0.154	11.2242	1.72884	3432.21	LMNA	lamin A/C	CDCD1|CDDC|CMD1A|CMT2B1|EMD2|FPL|FPLD|FPLD2|HGPS|IDC|LDP1|LFP|LGMD1B|LMN1|LMNC|LMNL1|MADA|PRO1	protein-coding	ENSG00000160789
252839	9.48e-28	3.11e-29	0.15	11.2241	1.68187	1512.09	TMEM9	transmembrane protein 9	DERM4|TMEM9A	protein-coding	ENSG00000116857
6690	9.99e-28	3.28e-29	0.12	11.2193	1.34809	4669.76	SPINK1	serine peptidase inhibitor Kazal type 1	PCTT|PSTI|Spink3|TATI|TCP	protein-coding	ENSG00000164266
6165	1e-27	3.29e-29	0.127	11.2191	1.42599	11118.6	RPL35A	ribosomal protein L35a	DBA5|L35A|eL33	protein-coding	ENSG00000182899
55607	1.01e-27	3.32e-29	0.166	-11.2182	-1.86542	1415.21	PPP1R9A	protein phosphatase 1 regulatory subunit 9A	NRB1|NRBI|Neurabin-I	protein-coding	ENSG00000158528
2056	1.14e-27	3.75e-29	0.317	11.2074	3.55534	91.96	EPO	erythropoietin	DBAL|ECYT5|EP|MVCD2	protein-coding	ENSG00000130427
3491	1.16e-27	3.83e-29	0.201	-11.2055	-2.24819	606.07	CCN1	cellular communication network factor 1	CYR61|GIG1|IGFBP10	protein-coding	ENSG00000142871
7704	1.29e-27	4.28e-29	0.137	11.1957	1.5295	874.88	ZBTB16	zinc finger and BTB domain containing 16	PLZF|ZNF145	protein-coding	ENSG00000109906
51246	1.32e-27	4.39e-29	0.144	11.1935	1.60723	4979.32	SHISA5	shisa family member 5	SCOTIN	protein-coding	ENSG00000164054
5347	1.35e-27	4.48e-29	0.148	11.1917	1.65117	2193.81	PLK1	polo like kinase 1	PLK|STPK13	protein-coding	ENSG00000166851
53981	1.4e-27	4.64e-29	0.135	-11.1885	-1.50849	2648.06	CPSF2	cleavage and polyadenylation specific factor 2	CPSF100	protein-coding	ENSG00000165934
55082	1.44e-27	4.78e-29	0.149	-11.1859	-1.66138	1172.43	ARGLU1	arginine and glutamate rich 1		protein-coding	ENSG00000134884
7226	1.54e-27	5.13e-29	0.303	11.1797	3.38379	98.3	TRPM2	transient receptor potential cation channel subfamily M member 2	EREG1|KNP3|LTRPC2|LTrpC-2|NUDT9H|NUDT9L1|TRPC7	protein-coding	ENSG00000142185
27198	1.61e-27	5.38e-29	0.191	11.1754	2.12989	240.96	HCAR1	hydroxycarboxylic acid receptor 1	FKSG80|GPR104|GPR81|HCA1|LACR1|TA-GPCR|TAGPCR	protein-coding	ENSG00000196917
1942	1.62e-27	5.42e-29	0.145	11.1747	1.61569	737.66	EFNA1	ephrin A1	B61|ECKLG|EFL1|EPLG1|GMAN|LERK-1|LERK1|TNFAIP4	protein-coding	ENSG00000169242
10321	1.65e-27	5.53e-29	0.224	11.173	2.50483	203.58	CRISP3	cysteine rich secretory protein 3	Aeg2|CRISP-3|CRS3|SGP28|dJ442L6.3	protein-coding	ENSG00000096006
1848	1.65e-27	5.53e-29	0.119	11.173	1.33397	2493.54	DUSP6	dual specificity phosphatase 6	HH19|MKP3|PYST1	protein-coding	ENSG00000139318
633	1.67e-27	5.6e-29	0.193	11.1718	2.15215	227.06	BGN	biglycan	DSPG1|MRLS|PG-S1|PGI|SEMDX|SLRR1A	protein-coding	ENSG00000182492
6372	1.7e-27	5.73e-29	0.467	-11.1699	-5.21227	85.59	CXCL6	C-X-C motif chemokine ligand 6	CKA-3|GCP-2|GCP2|SCYB6	protein-coding	ENSG00000124875
51621	1.74e-27	5.87e-29	0.13	11.1677	1.45261	1944.99	KLF13	KLF transcription factor 13	BTEB3|FKLF2|NSLP1|RFLAT-1|RFLAT1	protein-coding	ENSG00000169926
716	1.85e-27	6.24e-29	0.15	11.1623	1.67101	437.34	C1S	complement C1s	EDSPD2	protein-coding	ENSG00000182326
2263	1.9e-27	6.41e-29	0.299	-11.1599	-3.34104	89.46	FGFR2	fibroblast growth factor receptor 2	BBDS|BEK|BFR-1|CD332|CEK3|CFD1|ECT1|JWS|K-SAM|KGFR|TK14|TK25	protein-coding	ENSG00000066468
8708	2.11e-27	7.15e-29	0.293	-11.1502	-3.27255	109.96	B3GALT1	beta-1,3-galactosyltransferase 1	beta3Gal-T1	protein-coding	ENSG00000172318
23529	2.11e-27	7.15e-29	0.16	11.1501	1.78814	403.83	CLCF1	cardiotrophin like cytokine factor 1	BSF-3|BSF3|CISS2|CLC|NNT-1|NNT1|NR6	protein-coding	ENSG00000175505
348249	2.2e-27	7.46e-29	0.278	11.1464	3.09779	101.98	CCL15-CCL14	CCL15-CCL14 readthrough (NMD candidate)	CCL15|HCC-2|LKN-1|MIP-5|MIP5|Mrp-2b|NCC-3|NCC3|SCYA15	ncRNA
6188	2.22e-27	7.53e-29	0.14	11.1455	1.56477	7709.12	RPS3	ribosomal protein S3	S3	protein-coding	ENSG00000149273
25788	2.25e-27	7.65e-29	0.172	-11.1441	-1.91694	742	RAD54B	RAD54 homolog B	RDH54	protein-coding	ENSG00000197275
285513	2.3e-27	7.82e-29	0.158	-11.1422	-1.75602	461.47	GPRIN3	GPRIN family member 3	GRIN3	protein-coding	ENSG00000185477
92856	2.33e-27	7.95e-29	0.142	11.1407	1.58438	1786.68	IMP4	IMP U3 small nucleolar ribonucleoprotein 4	BXDC4	protein-coding	ENSG00000136718
427	2.37e-27	8.11e-29	0.14	-11.139	-1.56166	2538.51	ASAH1	N-acylsphingosine amidohydrolase 1	AC|ACDase|ASAH|PHP|PHP32|SMAPME	protein-coding	ENSG00000104763
22982	2.4e-27	8.19e-29	0.144	11.138	1.59882	1049.53	DIP2C	disco interacting protein 2 homolog C	KIAA0934	protein-coding	ENSG00000151240
5226	2.42e-27	8.27e-29	0.146	11.1372	1.62662	2695.48	PGD	phosphogluconate dehydrogenase	6PGD	protein-coding	ENSG00000142657
10891	2.43e-27	8.34e-29	0.275	-11.1364	-3.05806	103.57	PPARGC1A	PPARG coactivator 1 alpha	LEM6|PGC-1(alpha)|PGC-1alpha|PGC-1v|PGC1|PGC1A|PPARGC1	protein-coding	ENSG00000109819
79809	2.55e-27	8.74e-29	0.185	-11.1323	-2.06038	1993.68	TTC21B	tetratricopeptide repeat domain 21B	ATD4|CFAP60|FAP60|FLA17|IFT139|IFT139B|JBTS11|NPHP12|Nbla10696|SRTD4|THM1	protein-coding	ENSG00000123607
79739	2.64e-27	9.07e-29	0.22	-11.1289	-2.44644	348	TTLL7	tubulin tyrosine ligase like 7		protein-coding	ENSG00000137941
6253	2.69e-27	9.26e-29	0.246	11.1271	2.74185	141.59	RTN2	reticulon 2	NSP2|NSPL1|NSPLI|SPG12	protein-coding	ENSG00000125744
6415	2.87e-27	9.88e-29	0.162	11.1213	1.80559	845.47	SELENOW	selenoprotein W	SEPW1|selW	protein-coding	ENSG00000178980
8834	2.96e-27	1.02e-28	0.143	11.1184	1.58993	1006.59	TMEM11	transmembrane protein 11	C17orf35|PM1|PMI	protein-coding	ENSG00000178307
3241	3.14e-27	1.09e-28	0.146	11.1129	1.62575	809.85	HPCAL1	hippocalcin like 1	BDR1|HLP2|VILIP-3	protein-coding	ENSG00000115756
1028	3.4e-27	1.18e-28	0.236	11.1056	2.61759	145.77	CDKN1C	cyclin dependent kinase inhibitor 1C	BWCR|BWS|KIP2|WBS|p57|p57Kip2	protein-coding	ENSG00000129757
353088	3.72e-27	1.29e-28	0.166	-11.0975	-1.84286	452.98	ZNF429	zinc finger protein 429		protein-coding	ENSG00000197013
8878	3.72e-27	1.29e-28	0.146	11.0973	1.61715	19979.4	SQSTM1	sequestosome 1	A170|DMRV|FTDALS3|NADGP|OSIL|PDB3|ZIP3|p60|p62|p62B	protein-coding	ENSG00000161011
2589	3.91e-27	1.36e-28	0.157	-11.0928	-1.74639	1629.23	GALNT1	polypeptide N-acetylgalactosaminyltransferase 1	GALNAC-T1	protein-coding	ENSG00000141429
100302285	3.96e-27	1.38e-28	0.124	11.0914	1.37444	3360.03	MIR1244-1	microRNA 1244-1	MIR1244|MIRN1244|hsa-mir-1244|hsa-mir-1244-1	ncRNA	ENSG00000284378
23314	4.12e-27	1.44e-28	0.172	-11.0879	-1.90989	333.42	SATB2	SATB homeobox 2	GLSS	protein-coding	ENSG00000119042
55571	4.31e-27	1.5e-28	0.136	11.0838	1.5088	13214.3	CNOT11	CCR4-NOT transcription complex subunit 11	C2orf29|C40	protein-coding	ENSG00000158435
6157	4.66e-27	1.63e-28	0.13	11.0766	1.44156	1532.08	RPL27A	ribosomal protein L27a	L27A	protein-coding	ENSG00000166441
113763	4.69e-27	1.64e-28	0.182	11.076	2.01409	365.23	ZBED10P	zinc finger BED-type containing 10, pseudogene	C7orf29|ZBED6CL	pseudo
169792	4.83e-27	1.7e-28	0.14	-11.0731	-1.54585	977.86	GLIS3	GLIS family zinc finger 3	NDH|ZNF515	protein-coding	ENSG00000107249
93517	5e-27	1.76e-28	0.183	-11.0699	-2.02716	231.35	SDR42E1	short chain dehydrogenase/reductase family 42E, member 1	HSPC105	protein-coding	ENSG00000184860
105369354	5.11e-27	1.8e-28	0.205	-11.0678	-2.26995	188.69	LOC105369354	uncharacterized LOC105369354		ncRNA
5902	5.75e-27	2.03e-28	0.123	11.0571	1.35688	4518.9	RANBP1	RAN binding protein 1	HTF9A	protein-coding	ENSG00000099901
8314	6.24e-27	2.2e-28	0.158	11.0496	1.75018	964.75	BAP1	BRCA1 associated protein 1	HUCEP-13|KURIS|TPDS1|UCHL2|UVM2|hucep-6	protein-coding	ENSG00000163930
23548	6.48e-27	2.29e-28	0.17	-11.0461	-1.88061	938.01	TTC33	tetratricopeptide repeat domain 33	OSRF	protein-coding	ENSG00000113638
81792	6.52e-27	2.3e-28	0.153	-11.0456	-1.69496	646.39	ADAMTS12	ADAM metallopeptidase with thrombospondin type 1 motif 12	PRO4389	protein-coding	ENSG00000151388
105372036	7.24e-27	2.56e-28	0.299	-11.036	-3.30496	182.57	LOC105372036	uncharacterized LOC105372036		ncRNA
6132	7.36e-27	2.61e-28	0.158	11.0344	1.74102	3192	RPL8	ribosomal protein L8	L8	protein-coding	ENSG00000161016
677775	7.55e-27	2.68e-28	0.181	11.032	1.99374	347.68	SCARNA5	small Cajal body-specific RNA 5	U87	ncRNA	ENSG00000252010
10437	7.56e-27	2.69e-28	0.151	11.0317	1.6614	1234.63	IFI30	IFI30 lysosomal thiol reductase	GILT|IFI-30|IP-30|IP30	protein-coding	ENSG00000216490
84243	7.85e-27	2.79e-28	0.152	11.0282	1.67667	1057.5	ZDHHC18	zinc finger DHHC-type palmitoyltransferase 18	DHHC-18|DHHC18	protein-coding	ENSG00000204160
10507	7.9e-27	2.82e-28	0.175	11.0275	1.93324	372.31	SEMA4D	semaphorin 4D	A8|BB18|C9orf164|CD100|COLL4|GR3|M-sema-G|SEMAJ|coll-4	protein-coding	ENSG00000187764
7697	8.37e-27	2.99e-28	0.184	-11.0222	-2.024	385.98	ZNF138	zinc finger protein 138	pHZ-32	protein-coding	ENSG00000197008
102723675	8.65e-27	3.09e-28	0.251	-11.0191	-2.76748	111.55	LOC102723675	uncharacterized LOC102723675		ncRNA
59345	9.1e-27	3.26e-28	0.147	-11.0144	-1.62133	1160.57	GNB4	G protein subunit beta 4	CMTD1F|HG2B	protein-coding	ENSG00000114450
83543	9.1e-27	3.26e-28	0.264	11.0143	2.90736	107.2	AIF1L	allograft inflammatory factor 1 like	C9orf58|IBA2	protein-coding	ENSG00000126878
619279	9.68e-27	3.47e-28	0.144	-11.0086	-1.58303	1126.57	ZNF704	zinc finger protein 704	Gig1	protein-coding	ENSG00000164684
51075	9.68e-27	3.48e-28	0.133	11.0085	1.46706	5244.05	TMX2	thioredoxin related transmembrane protein 2	CGI-31|NEDMCMS|PDIA12|PIG26|TXNDC14	protein-coding	ENSG00000213593
8436	9.74e-27	3.51e-28	0.251	-11.0078	-2.76027	119.98	CAVIN2	caveolae associated protein 2	PS-p68|SDPR|SDR|cavin-2	protein-coding	ENSG00000168497
105370235	1e-26	3.6e-28	0.446	-11.0053	-4.90563	79.65	LOC105370235	uncharacterized LOC105370235		ncRNA
29761	1e-26	3.62e-28	0.154	-11.0048	-1.6894	1473.54	USP25	ubiquitin specific peptidase 25	USP21	protein-coding	ENSG00000155313
105376611	1.01e-26	3.66e-28	0.249	-11.0039	-2.74281	122.47	LOC105376611	uncharacterized LOC105376611		ncRNA
3709	1.06e-26	3.82e-28	0.178	-11	-1.96061	1260.7	ITPR2	inositol 1,4,5-trisphosphate receptor type 2	ANHD|CFAP48|INSP3R2|IP3R2	protein-coding	ENSG00000123104
6328	1.09e-26	3.93e-28	0.375	-10.9974	-4.12525	112.99	SCN3A	sodium voltage-gated channel alpha subunit 3	DEE62|EIEE62|FFEVF4|NAC3|Nav1.3	protein-coding	ENSG00000153253
26127	1.13e-26	4.09e-28	0.174	-10.9939	-1.91759	518.2	FGFR1OP2	FGFR1 oncogene partner 2	HSPC123-like|WIT3.0	protein-coding	ENSG00000111790
23119	1.21e-26	4.41e-28	0.152	10.9871	1.66511	3284.53	HIC2	HIC ZBTB transcriptional repressor 2	HRG22|ZBTB30|ZNF907	protein-coding	ENSG00000169635
23549	1.23e-26	4.46e-28	0.158	10.986	1.73605	808.31	DNPEP	aspartyl aminopeptidase	ASPEP|DAP	protein-coding	ENSG00000123992
221294	1.27e-26	4.64e-28	0.151	-10.9825	-1.65301	1181.59	NT5DC1	5'-nucleotidase domain containing 1	C6orf200|LP2642|NT5C2L1	protein-coding	ENSG00000178425
3158	1.41e-26	5.13e-28	0.198	10.9734	2.16812	213.23	HMGCS2	3-hydroxy-3-methylglutaryl-CoA synthase 2		protein-coding	ENSG00000134240
94274	1.42e-26	5.19e-28	0.385	10.9724	4.2222	81.18	PPP1R14A	protein phosphatase 1 regulatory inhibitor subunit 14A	CPI-17|CPI17|PPP1INL	protein-coding	ENSG00000167641
13	1.55e-26	5.68e-28	0.178	10.9643	1.9497	332.94	AADAC	arylacetamide deacetylase	CES5A1|DAC	protein-coding	ENSG00000114771
3614	1.58e-26	5.8e-28	0.167	10.9624	1.83364	1270.4	IMPDH1	inosine monophosphate dehydrogenase 1	IMPD|IMPD1|IMPDH-I|LCA11|RP10|sWSS2608	protein-coding	ENSG00000106348
23321	1.59e-26	5.82e-28	0.156	-10.9619	-1.71542	1397.59	TRIM2	tripartite motif containing 2	CMT2R|RNF86	protein-coding	ENSG00000109654
201633	1.67e-26	6.12e-28	0.203	-10.9574	-2.22694	1671.29	TIGIT	T cell immunoreceptor with Ig and ITIM domains	VSIG9|VSTM3|WUCAM	protein-coding	ENSG00000181847
91607	1.68e-26	6.18e-28	0.232	10.9566	2.54061	138.83	SLFN11	schlafen family member 11	SLFN8/9	protein-coding	ENSG00000172716
2091	1.7e-26	6.25e-28	0.144	10.9556	1.58049	2961.75	FBL	fibrillarin	FIB|FLRN|Nop1|RNU3IP1	protein-coding	ENSG00000105202
5738	1.74e-26	6.41e-28	0.178	10.9532	1.94625	661.47	PTGFRN	prostaglandin F2 receptor inhibitor	CD315|CD9P-1|EWI-F|FPRP|SMAP-6	protein-coding	ENSG00000134247
6155	2.03e-26	7.49e-28	0.133	10.9391	1.45282	5356.68	RPL27	ribosomal protein L27	DBA16|L27	protein-coding	ENSG00000131469
51535	2.04e-26	7.54e-28	0.141	-10.9386	-1.53823	2284.52	PPHLN1	periphilin 1	CR|HSPC206|HSPC232	protein-coding	ENSG00000134283
23200	2.14e-26	7.93e-28	0.163	-10.9339	-1.78147	3019.81	ATP11B	ATPase phospholipid transporting 11B (putative)	ATPIF|ATPIR	protein-coding	ENSG00000058063
3749	2.32e-26	8.59e-28	0.163	10.9268	1.78421	382.9	KCNC4	potassium voltage-gated channel subfamily C member 4	C1orf30|HKSHIIIC|KSHIIIC|KV3.4	protein-coding	ENSG00000116396
6581	2.33e-26	8.65e-28	0.138	-10.9261	-1.51091	873.33	SLC22A3	solute carrier family 22 member 3	EMT|EMTH|OCT3	protein-coding	ENSG00000146477
83641	2.48e-26	9.23e-28	0.138	-10.9202	-1.51189	1707.82	FAM107B	family with sequence similarity 107 member B	C10orf45|HITS	protein-coding	ENSG00000065809
3479	2.77e-26	1.03e-27	0.264	-10.9101	-2.87717	183.62	IGF1	insulin like growth factor 1	IGF|IGF-I|IGFI|MGF	protein-coding	ENSG00000017427
56915	2.79e-26	1.04e-27	0.165	10.9094	1.79816	659.32	EXOSC5	exosome component 5	CABAC|RRP41B|RRP46|Rrp46p|hRrp46p|p12B	protein-coding	ENSG00000077348
10468	3.01e-26	1.12e-27	0.112	10.9023	1.22117	4841.45	FST	follistatin	FS	protein-coding	ENSG00000134363
51337	3.02e-26	1.13e-27	0.211	10.9019	2.29575	558.21	THEM6	thioesterase superfamily member 6	C8orf55|DSCD75	protein-coding	ENSG00000130193
80005	3.1e-26	1.16e-27	0.128	-10.8993	-1.39873	1669.57	DOCK5	dedicator of cytokinesis 5		protein-coding	ENSG00000147459
105373605	3.17e-26	1.19e-27	0.161	10.8974	1.75045	501.89	LOC105373605	uncharacterized LOC105373605		ncRNA
518	3.22e-26	1.21e-27	0.114	10.8957	1.241	4273.85	ATP5MC3	ATP synthase membrane subunit c locus 3	ATP5G3|DYTSPG|P3	protein-coding	ENSG00000154518
25819	3.29e-26	1.23e-27	0.137	10.8937	1.49699	1148.95	NOCT	nocturnin	CCR4L|CCRN4L|Ccr4c|NOC	protein-coding	ENSG00000151014
4774	3.3e-26	1.24e-27	0.161	-10.8934	-1.75489	700.47	NFIA	nuclear factor I A	BRMUTD|CTF|NF-I/A|NF1-A|NFI-A|NFI-L	protein-coding	ENSG00000162599
80333	3.32e-26	1.25e-27	0.223	-10.8927	-2.43437	183.36	KCNIP4	potassium voltage-gated channel interacting protein 4	CALP|KCHIP4	protein-coding	ENSG00000185774
91703	3.4e-26	1.28e-27	0.175	10.8905	1.90048	819.46	ACY3	aminoacylase 3	ACY-3|HCBP1	protein-coding	ENSG00000132744
54587	3.76e-26	1.42e-27	0.19	10.8811	2.06604	312.01	MXRA8	matrix remodeling associated 8	ASP3	protein-coding	ENSG00000162576
90102	3.78e-26	1.43e-27	0.149	-10.8805	-1.6198	2725.24	PHLDB2	pleckstrin homology like domain family B member 2	LL5b|LL5beta	protein-coding	ENSG00000144824
9969	4.1e-26	1.55e-27	0.131	-10.8729	-1.41981	5853.63	MED13	mediator complex subunit 13	ARC250|DRIP250|HSPC221|MRD61|THRAP1|TRAP240	protein-coding	ENSG00000108510
5209	5.5e-26	2.09e-27	0.137	10.8458	1.48425	3264.45	PFKFB3	6-phosphofructo-2-kinase/fructose-2,6-biphosphatase 3	IPFK2|PFK2|iPFK-2	protein-coding	ENSG00000170525
6512	5.51e-26	2.09e-27	0.266	10.8456	2.89	121.53	SLC1A7	solute carrier family 1 member 7	AAAT|EAAT5	protein-coding	ENSG00000162383
445329	5.53e-26	2.1e-27	0.212	10.8452	2.30403	236.71	SULT1A4	sulfotransferase family 1A member 4	HAST3|M-PST|ST1A3|ST1A3/ST1A4|ST1A4|STM|TL-PST	protein-coding	ENSG00000213648
26155	5.69e-26	2.17e-27	0.15	10.8424	1.63004	1690.6	NOC2L	NOC2 like nucleolar associated transcriptional repressor	NET15|NET7|NIR|PPP1R112	protein-coding	ENSG00000188976
105370282	5.97e-26	2.28e-27	0.256	-10.8378	-2.77482	306.58	LOC105370282	uncharacterized LOC105370282		ncRNA
8366	6.32e-26	2.41e-27	0.199	10.8325	2.15073	1986.25	H4C2	H4 clustered histone 2	H4-16|H4/I|H4C1|H4C11|H4C12|H4C13|H4C14|H4C15|H4C16|H4C3|H4C4|H4C5|H4C6|H4C8|H4C9|H4FI|HIST1H4B	protein-coding	ENSG00000278705
705	6.35e-26	2.43e-27	0.163	10.8321	1.77092	664.54	BYSL	bystin like	BYSTIN|Enp1	protein-coding	ENSG00000112578
29766	6.36e-26	2.44e-27	0.135	-10.8317	-1.46258	2062.6	TMOD3	tropomodulin 3	UTMOD	protein-coding	ENSG00000138594
538	6.39e-26	2.45e-27	0.187	-10.8313	-2.02554	241.93	ATP7A	ATPase copper transporting alpha	DSMAX|MK|MNK|SMAX3	protein-coding	ENSG00000165240
100750247	6.91e-26	2.65e-27	0.154	-10.824	-1.66598	1900.55	HIF1A-AS2	HIF1A antisense RNA 2	3'aHIF-1A|aHIF	ncRNA
5714	7.01e-26	2.69e-27	0.15	10.8225	1.61943	1592	PSMD8	proteasome 26S subunit, non-ATPase 8	HEL-S-91n|HIP6|HYPF|Nin1p|Rpn12|S14|p31	protein-coding	ENSG00000099341
283383	7.26e-26	2.79e-27	0.151	-10.8192	-1.63701	547.81	ADGRD1	adhesion G protein-coupled receptor D1	GPR133|PGR25	protein-coding	ENSG00000111452
102723409	7.38e-26	2.84e-27	0.283	-10.8176	-3.06031	193.27	LOC102723409	uncharacterized LOC102723409		ncRNA
329	8.09e-26	3.12e-27	0.159	-10.809	-1.71648	1189.06	BIRC2	baculoviral IAP repeat containing 2	API1|HIAP2|Hiap-2|MIHB|RNF48|c-IAP1|cIAP1	protein-coding	ENSG00000110330
64425	8.12e-26	3.14e-27	0.131	10.8085	1.41175	2685.43	POLR1E	RNA polymerase I subunit E	A49|PAF53|PRAF1|RPA49	protein-coding	ENSG00000137054
5168	9.85e-26	3.81e-27	0.151	-10.7907	-1.63333	562.23	ENPP2	ectonucleotide pyrophosphatase/phosphodiesterase 2	ATX|ATX-X|AUTOTAXIN|LysoPLD|NPP2|PD-IALPHA|PDNP2	protein-coding	ENSG00000136960
107984087	1.06e-25	4.12e-27	0.277	-10.7835	-2.99124	136.84	LOC107984087	uncharacterized LOC107984087		ncRNA
10748	1.13e-25	4.38e-27	0.204	-10.7779	-2.19854	280.24	KLRA1P	killer cell lectin like receptor A1, pseudogene	KLRA1|KLRAP1|LY49L|Ly-49L|Ly49	pseudo
7779	1.2e-25	4.66e-27	0.124	-10.7722	-1.33647	2213	SLC30A1	solute carrier family 30 member 1	ZNT1|ZRC1	protein-coding	ENSG00000170385
150967	1.23e-25	4.79e-27	0.139	-10.7697	-1.49252	1486.89	LINC01963	long intergenic non-protein coding RNA 1963	PKI55	ncRNA	ENSG00000260804
107987293	1.28e-25	4.97e-27	0.193	10.7662	2.07771	262.39	LOC107987293
23365	1.42e-25	5.52e-27	0.124	-10.7566	-1.33299	3318.58	ARHGEF12	Rho guanine nucleotide exchange factor 12	LARG|PRO2792	protein-coding	ENSG00000196914
283431	1.42e-25	5.52e-27	0.134	-10.7566	-1.43909	6765.09	GAS2L3	growth arrest specific 2 like 3	G2L3	protein-coding	ENSG00000139354
6818	1.44e-25	5.61e-27	0.203	10.755	2.17824	251.93	SULT1A3	sulfotransferase family 1A member 3	HAST|HAST3|M-PST|ST1A3|ST1A3/ST1A4|ST1A4|ST1A5|STM|TL-PST	protein-coding	ENSG00000261052
152185	1.46e-25	5.71e-27	0.155	-10.7534	-1.6621	919.76	SPICE1	spindle and centriole associated protein 1	CCDC52|SPICE	protein-coding	ENSG00000163611
6840	1.54e-25	6.02e-27	0.143	-10.7486	-1.53323	725.24	SVIL	supervillin	MFM10	protein-coding	ENSG00000197321
4603	1.57e-25	6.15e-27	0.196	-10.7466	-2.10461	362.88	MYBL1	MYB proto-oncogene like 1	A-MYB|AMYB	protein-coding	ENSG00000185697
64761	1.69e-25	6.62e-27	0.13	10.7398	1.39514	1031.74	PARP12	poly(ADP-ribose) polymerase family member 12	ARTD12|MST109|MSTP109|ZC3H1|ZC3HDC1	protein-coding	ENSG00000059378
51710	1.69e-25	6.64e-27	0.157	-10.7396	-1.68932	476.29	ZNF44	zinc finger protein 44	GIOT-2|KOX7|ZNF|ZNF504|ZNF55|ZNF58	protein-coding	ENSG00000197857
6300	1.86e-25	7.32e-27	0.211	10.7305	2.26466	427.55	MAPK12	mitogen-activated protein kinase 12	ERK-6|ERK3|ERK6|MAPK 12|P38GAMMA|PRKM12|SAPK-3|SAPK3	protein-coding	ENSG00000188130
6193	1.97e-25	7.77e-27	0.154	10.725	1.65615	17028.7	RPS5	ribosomal protein S5	S5	protein-coding	ENSG00000083845
340351	2.04e-25	8.05e-27	0.17	-10.7217	-1.82401	895.3	AGBL3	AGBL carboxypeptidase 3	CCP3	protein-coding	ENSG00000146856
55719	2.1e-25	8.3e-27	0.141	-10.7189	-1.50739	2055.66	SLF2	SMC5-SMC6 complex localization factor 2	C10orf6|FAM178A	protein-coding	ENSG00000119906
102724843	2.12e-25	8.38e-27	0.16	-10.718	-1.71431	768.67	LOC102724843	uncharacterized LOC102724843		ncRNA	ENSG00000277067
11278	2.15e-25	8.51e-27	0.166	-10.7166	-1.78404	943.53	KLF12	KLF transcription factor 12	AP-2rep|AP2REP|HSPC122	protein-coding	ENSG00000118922
7179	2.38e-25	9.45e-27	0.173	-10.7069	-1.85061	648	TPTE	transmembrane phosphatase with tensin homology	CT44|PTEN2	protein-coding	ENSG00000274391
55930	2.39e-25	9.5e-27	0.172	-10.7064	-1.84133	314.29	MYO5C	myosin VC		protein-coding	ENSG00000128833
107985962	2.94e-25	1.17e-26	0.213	-10.6872	-2.27631	671.85	LOC107985962	uncharacterized LOC107985962		ncRNA
2199	2.96e-25	1.18e-26	0.394	10.6865	4.20528	70.53	FBLN2	fibulin 2		protein-coding	ENSG00000163520
171019	3.13e-25	1.25e-26	0.435	-10.6813	-4.64986	67.05	ADAMTS19	ADAM metallopeptidase with thrombospondin type 1 motif 19	CVDP2	protein-coding	ENSG00000145808
5878	3.2e-25	1.27e-26	0.147	10.6791	1.56517	2463.04	RAB5C	RAB5C, member RAS oncogene family	L1880|RAB5CL|RAB5L|RABL	protein-coding	ENSG00000108774
763	3.35e-25	1.34e-26	0.189	10.6747	2.01534	300.98	CA5A	carbonic anhydrase 5A	CA5|CA5AD|CAV|CAVA|GS1-21A4.1	protein-coding	ENSG00000174990
105374128	3.36e-25	1.34e-26	0.255	-10.6743	-2.72374	152.61	LOC105374128	uncharacterized LOC105374128		ncRNA
130951	3.49e-25	1.4e-26	0.372	10.6705	3.97189	81.66	M1AP	meiosis 1 associated protein	C2orf65|D6Mm5e|SPATA37|SPGF48	protein-coding	ENSG00000159374
84262	3.74e-25	1.5e-26	0.16	10.664	1.70359	499.1	PSMG3	proteasome assembly chaperone 3	C7orf48|PAC3	protein-coding	ENSG00000157778
253738	3.79e-25	1.52e-26	0.163	10.6628	1.73377	341.69	EBF3	EBF transcription factor 3	COE3|EBF-3|HADDS|O/E-2|OE-2	protein-coding	ENSG00000108001
56301	3.86e-25	1.55e-26	0.153	10.6609	1.62894	1095.61	SLC7A10	solute carrier family 7 member 10	ASC1|HASC-1|asc-1	protein-coding	ENSG00000130876
22795	3.93e-25	1.58e-26	0.191	-10.659	-2.0391	212.42	NID2	nidogen 2	NID-2	protein-coding	ENSG00000087303
105370826	4.02e-25	1.62e-26	0.244	-10.657	-2.60129	278.02	LOC105370826	uncharacterized LOC105370826		ncRNA
1192	4.1e-25	1.65e-26	0.148	10.655	1.57708	8839.34	CLIC1	chloride intracellular channel 1	CL1C1|CLCNL1|G6|NCC27	protein-coding	ENSG00000213719
3570	4.35e-25	1.75e-26	0.136	10.6494	1.45051	960.26	IL6R	interleukin 6 receptor	CD126|HIES5|IL-1Ra|IL-6R|IL-6R-1|IL-6RA|IL6Q|IL6QTL|IL6RA|IL6RQ|gp80	protein-coding	ENSG00000160712
105370504	4.49e-25	1.81e-26	0.235	-10.6463	-2.50207	206.72	LOC105370504	uncharacterized LOC105370504		ncRNA
84189	4.52e-25	1.83e-26	0.397	-10.6456	-4.22546	95.21	SLITRK6	SLIT and NTRK like family member 6	DFNMYP	protein-coding	ENSG00000184564
107986673	4.58e-25	1.86e-26	0.208	-10.6441	-2.21087	303.68	LOC107986673	uncharacterized LOC107986673		ncRNA
4919	4.59e-25	1.86e-26	0.142	-10.6438	-1.5091	755.98	ROR1	receptor tyrosine kinase like orphan receptor 1	NTRKR1|dJ537F10.1	protein-coding	ENSG00000185483
646603	4.82e-25	1.96e-26	0.215	-10.6392	-2.2909	156.98	C4orf51	chromosome 4 open reading frame 51		protein-coding	ENSG00000237136
2302	4.92e-25	2e-26	0.229	10.6372	2.4408	179.4	FOXJ1	forkhead box J1	CILD43|FKHL13|HFH-4|HFH4	protein-coding	ENSG00000129654
100874212	4.96e-25	2.02e-26	0.228	-10.6363	-2.41977	139	MYCBP2-AS1	MYCBP2 antisense RNA 1		ncRNA	ENSG00000236051
55203	4.99e-25	2.03e-26	0.236	-10.6356	-2.51249	119.36	LGI2	leucine rich repeat LGI family member 2	LGIL2	protein-coding	ENSG00000153012
107984280	5.27e-25	2.15e-26	0.155	-10.6305	-1.6448	368.32	LINC02666	long intergenic non-protein coding RNA 2666		ncRNA
11060	5.38e-25	2.2e-26	0.132	10.6284	1.39923	1542.45	WWP2	WW domain containing E3 ubiquitin protein ligase 2	AIP2|WWp2-like	protein-coding	ENSG00000198373
26768	5.42e-25	2.22e-26	0.19	10.6276	2.01923	651.1	SNORA73B	small nucleolar RNA, H/ACA box 73B	105A|E1c|RNU105A|RNU17B|U17B	snoRNA	ENSG00000200087
9732	5.48e-25	2.25e-26	0.144	-10.6264	-1.53042	1608.25	DOCK4	dedicator of cytokinesis 4		protein-coding	ENSG00000128512
23012	6.11e-25	2.51e-26	0.182	-10.6162	-1.92965	857.35	STK38L	serine/threonine kinase 38 like	NDR2	protein-coding	ENSG00000211455
134147	6.14e-25	2.52e-26	0.15	10.6156	1.59295	465.33	CMBL	carboxymethylenebutenolidase homolog	JS-1	protein-coding	ENSG00000164237
3898	6.69e-25	2.75e-26	0.176	10.6076	1.86651	613.4	LAD1	ladinin 1	LadA	protein-coding	ENSG00000159166
221079	6.7e-25	2.76e-26	0.178	-10.6073	-1.89305	4268.5	ARL5B	ADP ribosylation factor like GTPase 5B	ARL8	protein-coding	ENSG00000165997
79815	6.79e-25	2.8e-26	0.148	-10.6059	-1.56852	587.33	NIPAL2	NIPA like domain containing 2	NPAL2|SLC57A4	protein-coding	ENSG00000104361
6223	6.93e-25	2.86e-26	0.167	10.6039	1.77477	3113.36	RPS19	ribosomal protein S19	DBA|DBA1|LOH19CR1|S19|eS19	protein-coding	ENSG00000105372
253039	7.47e-25	3.08e-26	0.143	-10.5968	-1.51838	632.83	CUTALP	cutA divalent cation tolerance like, pseudogene	PSMD5-AS1	pseudo	ENSG00000226752
28972	7.73e-25	3.2e-26	0.133	10.5934	1.40878	2274.44	SPCS1	signal peptidase complex subunit 1	HSPC033|SPC1|SPC12|YJR010C-A	protein-coding	ENSG00000114902
647174	7.89e-25	3.26e-26	0.215	-10.5915	-2.28134	343.71	SERPINE3	serpin family E member 3		protein-coding	ENSG00000253309
55016	8.26e-25	3.42e-26	0.229	-10.587	-2.42402	284.06	MARCHF1	membrane associated ring-CH-type finger 1	MARCH-I|MARCH1|RNF171	protein-coding	ENSG00000145416
3572	8.59e-25	3.56e-26	0.19	-10.5832	-2.00841	3701.24	IL6ST	interleukin 6 cytokine family signal transducer	CD130|CDW130|GP130|HIES4|HIES4A|HIES4B|IL-6RB|IMD94|STWS2|sGP130	protein-coding	ENSG00000134352
30850	8.73e-25	3.62e-26	0.175	10.5817	1.85528	346.18	CDR2L	cerebellar degeneration related protein 2 like	HUMPPA	protein-coding	ENSG00000109089
340895	8.92e-25	3.71e-26	0.243	-10.5795	-2.57065	129.23	MALRD1	MAM and LDL receptor class A domain containing 1	C10orf112|DIET1|bA265G8.2	protein-coding	ENSG00000204740
2110	9.16e-25	3.81e-26	0.165	-10.5769	-1.74456	359.43	ETFDH	electron transfer flavoprotein dehydrogenase	ETFQO|MADD	protein-coding	ENSG00000171503
9798	1.01e-24	4.19e-26	0.117	10.568	1.23658	4995.28	IST1	IST1 factor associated with ESCRT-III	CHMP8|OLC1	protein-coding	ENSG00000182149
80021	1.03e-24	4.29e-26	0.171	10.5659	1.80472	324.35	TMEM62	transmembrane protein 62		protein-coding	ENSG00000137842
105374655	1.06e-24	4.41e-26	0.263	-10.5632	-2.7763	141.67	LOC105374655	uncharacterized LOC105374655		ncRNA
58491	1.09e-24	4.58e-26	0.164	10.5598	1.72971	411.59	ZNF71	zinc finger protein 71	EZFIT	protein-coding	ENSG00000197951
993	1.09e-24	4.58e-26	0.124	10.5596	1.31279	2380.31	CDC25A	cell division cycle 25A	CDC25A2	protein-coding	ENSG00000164045
28977	1.12e-24	4.7e-26	0.141	-10.5572	-1.49339	5826.96	MRPL42	mitochondrial ribosomal protein L42	HSPC204|L31MT|L42MT|MRP-L31|MRP-L42|MRP-S32|MRPL31|MRPS32|PTD007|RPML31|S32MT	protein-coding	ENSG00000198015
361	1.13e-24	4.75e-26	0.337	-10.5564	-3.55871	80.09	AQP4	aquaporin 4	MIWC|WCH4|hAQP4	protein-coding	ENSG00000171885
7486	1.15e-24	4.83e-26	0.17	-10.5547	-1.79713	1424.03	WRN	WRN RecQ like helicase	RECQ3|RECQL2|RECQL3	protein-coding	ENSG00000165392
105379507	1.19e-24	5.02e-26	0.228	10.5512	2.4089	175.68	LOC105379507	uncharacterized LOC105379507		ncRNA
8662	1.21e-24	5.09e-26	0.136	10.5498	1.43538	9433.88	EIF3B	eukaryotic translation initiation factor 3 subunit B	EIF3-ETA|EIF3-P110|EIF3-P116|EIF3S9|PRT1	protein-coding	ENSG00000106263
28232	1.23e-24	5.17e-26	0.301	10.5484	3.17132	84.75	SLCO3A1	solute carrier organic anion transporter family member 3A1	OATP-D|OATP-RP3|OATP3A1|OATPD|OATPRP3|SLC21A11	protein-coding	ENSG00000176463
6633	1.23e-24	5.18e-26	0.131	10.5482	1.37895	2140.2	SNRPD2	small nuclear ribonucleoprotein D2 polypeptide	SMD2|SNRPD1|Sm-D2	protein-coding	ENSG00000125743
57343	1.24e-24	5.26e-26	0.137	10.5468	1.44218	824.58	ZNF304	zinc finger protein 304		protein-coding	ENSG00000131845
54885	1.31e-24	5.54e-26	0.206	-10.5418	-2.17415	588.49	TBC1D8B	TBC1 domain family member 8B	GRAMD8B|NPHS20	protein-coding	ENSG00000133138
10266	1.32e-24	5.58e-26	0.205	10.5412	2.15743	293.39	RAMP2	receptor activity modifying protein 2		protein-coding	ENSG00000131477
79596	1.32e-24	5.59e-26	0.216	-10.541	-2.27427	284.73	OBI1	ORC ubiquitin ligase 1	C13orf7|RNF219	protein-coding	ENSG00000152193
1514	1.36e-24	5.78e-26	0.129	10.5378	1.36169	1069.37	CTSL	cathepsin L	CATL|CTSL1|MEP	protein-coding	ENSG00000135047
105372055	1.42e-24	6.02e-26	0.397	-10.5341	-4.17873	92.47	LOC105372055	uncharacterized LOC105372055		ncRNA
26235	1.44e-24	6.13e-26	0.149	-10.5324	-1.56973	1973.92	FBXL4	F-box and leucine rich repeat protein 4	FBL4|FBL5|MTDPS13	protein-coding	ENSG00000112234
5596	1.47e-24	6.26e-26	0.172	-10.5304	-1.81548	246	MAPK4	mitogen-activated protein kinase 4	ERK-4|ERK4|PRKM4|p63-MAPK|p63MAPK	protein-coding	ENSG00000141639
100507347	1.56e-24	6.67e-26	0.215	-10.5244	-2.25863	218.06	VIM-AS1	VIM antisense RNA 1		ncRNA	ENSG00000229124
808	1.58e-24	6.75e-26	0.137	10.5233	1.43729	6160.67	CALM3	calmodulin 3	CALM|CAM1|CAM2|CAMB|CPVT6|CaM|CaMIII|HEL-S-72|LQT16|PHKD|PHKD3	protein-coding	ENSG00000160014
27338	1.73e-24	7.4e-26	0.184	10.5146	1.93625	1802.94	UBE2S	ubiquitin conjugating enzyme E2 S	E2-EPF|E2EPF|EPF5	protein-coding	ENSG00000108106
105374145	1.77e-24	7.59e-26	0.266	-10.5123	-2.79347	155.96	LOC105374145	uncharacterized LOC105374145		ncRNA
55681	1.98e-24	8.48e-26	0.161	-10.5017	-1.69179	4087.74	SCYL2	SCY1 like pseudokinase 2	AMC4|AMCNACC|CVAK104	protein-coding	ENSG00000136021
105373715	2e-24	8.56e-26	0.249	-10.5008	-2.61809	220.91	LOC105373715	uncharacterized LOC105373715		ncRNA
6935	2.11e-24	9.08e-26	0.199	-10.4953	-2.08679	792.3	ZEB1	zinc finger E-box binding homeobox 1	AREB6|BZP|DELTAEF1|FECD6|NIL2A|PPCD3|TCF8|ZFHEP|ZFHX1A	protein-coding	ENSG00000148516
1408	2.11e-24	9.08e-26	0.146	10.4953	1.53039	1112.46	CRY2	cryptochrome circadian regulator 2	HCRY2|PHLL2	protein-coding	ENSG00000121671
64651	2.16e-24	9.31e-26	0.155	10.4929	1.62569	1540.29	CSRNP1	cysteine and serine rich nuclear protein 1	AXUD1|CSRNP-1|FAM130B|TAIP-3|URAX1	protein-coding	ENSG00000144655
5036	2.18e-24	9.38e-26	0.125	10.4922	1.31393	10471.1	PA2G4	proliferation-associated 2G4	EBP1|HG4-1|p38-2G4	protein-coding	ENSG00000170515
57337	2.18e-24	9.41e-26	0.198	-10.4919	-2.08102	704.17	SENP7	SUMO specific peptidase 7		protein-coding	ENSG00000138468
64855	2.29e-24	9.89e-26	0.154	10.4872	1.61556	2635.61	NIBAN2	niban apoptosis regulator 2	C9orf88|FAM129B|MEG-3|MINERVA|OC58|bA356B19.6	protein-coding	ENSG00000136830
1026	2.58e-24	1.12e-25	0.219	10.4758	2.29941	196.31	CDKN1A	cyclin dependent kinase inhibitor 1A	CAP20|CDKN1|CIP1|MDA-6|P21|SDI1|WAF1|p21CIP1	protein-coding	ENSG00000124762
92935	2.62e-24	1.14e-25	0.131	10.4741	1.36704	1099.51	MARS2	methionyl-tRNA synthetase 2, mitochondrial	COXPD25|MetRS|mtMetRS	protein-coding	ENSG00000247626
117247	2.69e-24	1.17e-25	0.134	-10.4716	-1.40624	1195.3	SLC16A10	solute carrier family 16 member 10	MCT10|PRO0813|TAT1	protein-coding	ENSG00000112394
10322	2.9e-24	1.26e-25	0.152	10.4643	1.59001	1439.45	SMYD5	SMYD family member 5	NN8-4AG|RAI15|RRG1|ZMYND23	protein-coding	ENSG00000135632
6170	3.01e-24	1.31e-25	0.114	10.4609	1.19149	3954.18	RPL39	ribosomal protein L39	L39|RPL39P42|RPL39_23_1806	protein-coding	ENSG00000198918
10061	3.59e-24	1.56e-25	0.138	10.444	1.43969	1747.5	ABCF2	ATP binding cassette subfamily F member 2	ABC28|EST133090|HUSSY-18|HUSSY18	protein-coding	ENSG00000033050
5719	3.92e-24	1.71e-25	0.14	10.4354	1.46358	3149.7	PSMD13	proteasome 26S subunit, non-ATPase 13	HSPC027|Rpn9|S11|p40.5	protein-coding	ENSG00000185627
4363	3.93e-24	1.71e-25	0.156	10.4352	1.6281	935.82	ABCC1	ATP binding cassette subfamily C member 1	ABC29|ABCC|DFNA77|GS-X|MRP|MRP1	protein-coding	ENSG00000103222
10574	3.95e-24	1.72e-25	0.13	10.4346	1.35244	4512.46	CCT7	chaperonin containing TCP1 subunit 7	CCTETA|CCTH|NIP7-1|TCP1ETA	protein-coding	ENSG00000135624
105372290	3.99e-24	1.74e-25	0.302	10.4335	3.15479	83.48	LINC01764	long intergenic non-protein coding RNA 1764		ncRNA
105373511	4e-24	1.75e-25	0.129	10.4332	1.3491	1255.89	LOC105373511	uncharacterized LOC105373511		ncRNA
84934	4.02e-24	1.76e-25	0.188	10.4327	1.96498	448.72	RITA1	RBPJ interacting and tubulin associated 1	C12orf52|RITA	protein-coding	ENSG00000139405
202	4.04e-24	1.77e-25	0.135	-10.4319	-1.41252	635.98	CRYBG1	crystallin beta-gamma domain containing 1	AIM1|ST4	protein-coding	ENSG00000112297
83743	4.11e-24	1.81e-25	0.154	10.4302	1.60169	1581.87	GRWD1	glutamate rich WD repeat containing 1	CDW4|GRWD|RRB1|WDR28	protein-coding	ENSG00000105447
353189	4.12e-24	1.81e-25	0.175	-10.4298	-1.82628	950.14	SLCO4C1	solute carrier organic anion transporter family member 4C1	OATP-H|OATP-M1|OATP4C1|OATPX|PRO2176|SLC21A20	protein-coding	ENSG00000173930
7371	4.39e-24	1.93e-25	0.138	10.4239	1.43933	923.18	UCK2	uridine-cytidine kinase 2	TSA903|UK|UMPK	protein-coding	ENSG00000143179
79885	4.66e-24	2.06e-25	0.179	10.4179	1.86747	304.12	HDAC11	histone deacetylase 11	HD11	protein-coding	ENSG00000163517
158431	4.66e-24	2.05e-25	0.175	-10.4179	-1.82374	517.02	ZNF782	zinc finger protein 782		protein-coding	ENSG00000196597
8360	5.12e-24	2.26e-25	0.168	10.4089	1.74534	4223.83	H4C4	H4 clustered histone 4	H4-16|H4/b|H4C1|H4C11|H4C12|H4C13|H4C14|H4C15|H4C16|H4C2|H4C3|H4C5|H4C6|H4C8|H4C9|H4FB|HIST1H4D|dJ221C16.9	protein-coding	ENSG00000277157
57531	5.12e-24	2.26e-25	0.167	-10.4087	-1.73943	528.96	HACE1	HECT domain and ankyrin repeat containing E3 ubiquitin protein ligase 1	SPPRS	protein-coding	ENSG00000085382
100861546	5.12e-24	2.26e-25	0.354	-10.4087	-3.68773	104.48	LINC00564	long intergenic non-protein coding RNA 564		ncRNA	ENSG00000260094
200316	5.37e-24	2.38e-25	0.203	10.4041	2.11649	192.26	APOBEC3F	apolipoprotein B mRNA editing enzyme catalytic subunit 3F	A3F|ARP8|BK150C2.4.MRNA|KA6	protein-coding	ENSG00000128394
4036	5.49e-24	2.43e-25	0.122	-10.4017	-1.27014	1575.97	LRP2	LDL receptor related protein 2	DBS|GP330|LRP-2	protein-coding	ENSG00000081479
6175	5.53e-24	2.45e-25	0.152	10.401	1.58461	14898.2	RPLP0	ribosomal protein lateral stalk subunit P0	L10E|LP0|P0|PRLP0|RPP0	protein-coding	ENSG00000089157
5446	5.71e-24	2.53e-25	0.166	10.3979	1.72904	307.73	PON3	paraoxonase 3		protein-coding	ENSG00000105852
5518	5.71e-24	2.54e-25	0.159	10.3977	1.65496	5377.51	PPP2R1A	protein phosphatase 2 scaffold subunit Aalpha	MRD36|PP2A-Aalpha|PP2AA|PP2AAALPHA|PR65A	protein-coding	ENSG00000105568
26112	5.85e-24	2.6e-25	0.155	10.3953	1.61222	1912.62	CCDC69	coiled-coil domain containing 69		protein-coding	ENSG00000198624
976	5.97e-24	2.66e-25	0.15	10.3933	1.56356	889.28	ADGRE5	adhesion G protein-coupled receptor E5	CD97|TM7LN1	protein-coding	ENSG00000123146
222235	6.02e-24	2.69e-25	0.23	-10.3924	-2.38873	181.21	FBXL13	F-box and leucine rich repeat protein 13	CFAP169|DRC6|Fbl13	protein-coding	ENSG00000161040
54938	6.28e-24	2.8e-25	0.161	10.3883	1.67295	748.4	SARS2	seryl-tRNA synthetase 2, mitochondrial	SARS|SARSM|SERS|SYS|SerRS|SerRSmt|mtSerRS	protein-coding	ENSG00000104835
158158	6.55e-24	2.93e-25	0.165	-10.3842	-1.70915	402.34	RASEF	RAS and EF-hand domain containing	RAB45|TSG	protein-coding	ENSG00000165105
51083	6.6e-24	2.96e-25	0.224	10.3832	2.32569	208.34	GAL	galanin and GMAP prepropeptide	ETL8|GAL-GMAP|GALN|GLNN|GMAP	protein-coding	ENSG00000069482
84892	6.69e-24	3e-25	0.158	10.3819	1.64336	873.01	POMGNT2	protein O-linked mannose N-acetylglucosaminyltransferase 2 (beta 1,4-)	AGO61|C3orf39|GTDC2|MDDGA8|MDDGC8	protein-coding	ENSG00000144647
25897	6.73e-24	3.02e-25	0.151	-10.3813	-1.56424	846.78	RNF19A	ring finger protein 19A, RBR E3 ubiquitin protein ligase	RNF19	protein-coding	ENSG00000034677
3012	7.05e-24	3.16e-25	0.17	10.3767	1.76425	1485.38	H2AC8	H2A clustered histone 8	H2A.1|H2A.2|H2A/a|H2AC4|H2AFA|HIST1H2AE	protein-coding	ENSG00000277075
85455	7.15e-24	3.21e-25	0.208	10.3753	2.15504	261.77	DISP2	dispatched RND transporter family member 2	C15orf36|DISPB|HsT16908|LINC00594	protein-coding	ENSG00000140323
339263	7.35e-24	3.31e-25	0.128	10.3725	1.32337	1443.57	LINC02693	long intergenic non-protein coding RNA 2693	C17orf51	ncRNA	ENSG00000212719
5308	7.79e-24	3.51e-25	0.187	10.3669	1.93661	245.08	PITX2	paired like homeodomain 2	ARP1|ASGD4|Brx1|IDG2|IGDS|IGDS2|IHG2|IRID2|Otlx2|PTX2|RGS|RIEG|RIEG1|RS	protein-coding	ENSG00000164093
192111	7.98e-24	3.6e-25	0.15	10.3645	1.55407	2236	PGAM5	PGAM family member 5, mitochondrial serine/threonine protein phosphatase	BXLBV68	protein-coding	ENSG00000247077
7273	8.04e-24	3.63e-25	0.177	-10.3636	-1.83027	8409.67	TTN	titin	CMD1G|CMH9|CMPD4|EOMFC|HMERF|LGMD2J|LGMDR10|MYLK5|SALMY|TMD	protein-coding	ENSG00000155657
26137	8.25e-24	3.73e-25	0.179	-10.3611	-1.8524	4010.85	ZBTB20	zinc finger and BTB domain containing 20	DPZF|HOF|ODA-8S|PRIMS|ZNF288	protein-coding	ENSG00000181722
4257	8.36e-24	3.78e-25	0.129	10.3597	1.33965	9574.54	MGST1	microsomal glutathione S-transferase 1	GST12|MGST|MGST-I|PMAN	protein-coding	ENSG00000008394
56204	8.54e-24	3.87e-25	0.166	-10.3576	-1.72211	781.7	ATOSA	atos homolog A	FAM214A|KIAA1370	protein-coding	ENSG00000047346
107986639	8.55e-24	3.87e-25	0.241	10.3574	2.49728	126.17	LOC107986639	uncharacterized LOC107986639		ncRNA
783	8.65e-24	3.92e-25	0.194	-10.3561	-2.01045	429.73	CACNB2	calcium voltage-gated channel auxiliary subunit beta 2	CAB2|CACNLB2|CAVB2|MYSB	protein-coding	ENSG00000165995
80045	8.78e-24	3.99e-25	0.178	10.3546	1.84762	587.31	GPR157	G protein-coupled receptor 157		protein-coding	ENSG00000180758
91010	9.18e-24	4.18e-25	0.16	10.3502	1.65503	578.51	FMNL3	formin like 3	FHOD3|FRL2|WBP-3|WBP3	protein-coding	ENSG00000161791
55904	9.19e-24	4.19e-25	0.148	-10.35	-1.52981	2609.6	KMT2E	lysine methyltransferase 2E (inactive)	HDCMC04P|MLL5|NKp44L|ODLURO|SETD5B	protein-coding	ENSG00000005483
5797	9.24e-24	4.21e-25	0.134	-10.3493	-1.39	918.87	PTPRM	protein tyrosine phosphatase receptor type M	PTPRL1|R-PTP-MU|RPTPM|RPTPU|hR-PTPu	protein-coding	ENSG00000173482
4293	9.61e-24	4.38e-25	0.13	10.3455	1.34326	1087.5	MAP3K9	mitogen-activated protein kinase kinase kinase 9	MEKK9|MLK1|PRKE1	protein-coding	ENSG00000006432
3717	9.63e-24	4.4e-25	0.195	-10.3453	-2.01511	239.87	JAK2	Janus kinase 2	JTK10	protein-coding	ENSG00000096968
114483834	9.99e-24	4.57e-25	0.138	10.3416	1.43227	1385.43	ABCF2-H2BK1	ABCF2-H2BK1 readthrough	ABCF2-H2BE1	protein-coding	ENSG00000285292
56913	1.03e-23	4.71e-25	0.16	-10.3386	-1.64923	1256.5	C1GALT1	core 1 synthase, glycoprotein-N-acetylgalactosamine 3-beta-galactosyltransferase 1	C1GALT|T-synthase	protein-coding	ENSG00000106392
100529239	1.05e-23	4.82e-25	0.143	10.3364	1.47398	2950.89	RPS10-NUDT3	RPS10-NUDT3 readthrough		protein-coding	ENSG00000270800
116064	1.12e-23	5.15e-25	0.166	-10.3301	-1.71139	3598.12	LRRC58	leucine rich repeat containing 58		protein-coding	ENSG00000163428
2013	1.2e-23	5.49e-25	0.132	10.324	1.36161	863.71	EMP2	epithelial membrane protein 2	XMP	protein-coding	ENSG00000213853
6326	1.2e-23	5.53e-25	0.376	-10.3233	-3.88482	71.01	SCN2A	sodium voltage-gated channel alpha subunit 2	BFIC3|BFIS3|BFNIS|DEE11|EA9|EIEE11|HBA|HBSCI|HBSCII|NAC2|Na(v)1.2|Nav1.2|SCN2A1|SCN2A2	protein-coding	ENSG00000136531
6207	1.24e-23	5.69e-25	0.121	10.3206	1.25312	5384.42	RPS13	ribosomal protein S13	S13	protein-coding	ENSG00000110700
6335	1.32e-23	6.08e-25	0.16	-10.3142	-1.65068	3546.62	SCN9A	sodium voltage-gated channel alpha subunit 9	ETHA|FEB3B|GEFSP7|HSAN2D|NE-NA|NENA|Nav1.7|PN1|SFNP	protein-coding	ENSG00000169432
4839	1.37e-23	6.31e-25	0.134	10.3106	1.37741	4765.89	NOP2	NOP2 nucleolar protein	NOL1|NOP120|NSUN1|p120	protein-coding	ENSG00000111641
54663	1.37e-23	6.33e-25	0.148	10.3103	1.52269	1329.62	WDR74	WD repeat domain 74	Nsa1	protein-coding	ENSG00000133316
23469	1.38e-23	6.36e-25	0.203	-10.3098	-2.08777	5021.33	PHF3	PHD finger protein 3		protein-coding	ENSG00000118482
4093	1.39e-23	6.41e-25	0.146	-10.3091	-1.50112	544.09	SMAD9	SMAD family member 9	MADH6|MADH9|PPH2|SMAD8|SMAD8/9|SMAD8A|SMAD8B	protein-coding	ENSG00000120693
25909	1.5e-23	6.95e-25	0.164	-10.3013	-1.6869	4339.01	AHCTF1	AT-hook containing transcription factor 1	ELYS|MST108|MSTP108|TMBS62	protein-coding	ENSG00000153207
23212	1.53e-23	7.08e-25	0.147	10.2996	1.515	717.2	RRS1	ribosome biogenesis regulator 1 homolog		protein-coding	ENSG00000179041
4522	1.54e-23	7.17e-25	0.129	10.2984	1.32813	1874.11	MTHFD1	methylenetetrahydrofolate dehydrogenase, cyclohydrolase and formyltetrahydrofolate synthetase 1	CIMAH|MTHFC|MTHFD	protein-coding	ENSG00000100714
341019	1.57e-23	7.28e-25	0.196	-10.2968	-2.0195	364.33	DCDC1	doublecortin domain containing 1	DCDC5	protein-coding	ENSG00000170959
348645	1.6e-23	7.42e-25	0.365	10.295	3.75491	70.69	MIR3667HG	MIR3667 host gene	C22orf34	ncRNA	ENSG00000188511
51290	1.62e-23	7.53e-25	0.171	-10.2937	-1.7594	1281.12	ERGIC2	ERGIC and golgi 2	CDA14|Erv41|PTX1|cd002	protein-coding	ENSG00000087502
55667	1.62e-23	7.55e-25	0.126	-10.2933	-1.29535	1853.08	DENND4C	DENN domain containing 4C	C9orf55|C9orf55B|RAB10GEF|bA513M16.3	protein-coding	ENSG00000137145
659	1.66e-23	7.73e-25	0.154	-10.2911	-1.58483	2611.48	BMPR2	bone morphogenetic protein receptor type 2	BMPR-II|BMPR3|BMR2|BRK-3|POVD1|PPH1|T-ALK	protein-coding	ENSG00000204217
11224	1.68e-23	7.84e-25	0.167	10.2897	1.71912	2741.92	RPL35	ribosomal protein L35	DBA19|L35	protein-coding	ENSG00000136942
105374013	1.7e-23	7.94e-25	0.206	-10.2885	-2.11902	211.9	LOC105374013
27440	1.73e-23	8.08e-25	0.149	10.2868	1.53206	626.62	HDHD5	haloacid dehalogenase like hydrolase domain containing 5	CECR5	protein-coding	ENSG00000069998
107984617	1.77e-23	8.27e-25	0.283	-10.2845	-2.90579	138.54	LOC107984617
5256	1.81e-23	8.48e-25	0.125	10.2822	1.28942	1288.97	PHKA2	phosphorylase kinase regulatory subunit alpha 2	GSD9A|PHK|PYK|PYKL|XLG|XLG2	protein-coding	ENSG00000044446
100381270	1.9e-23	8.92e-25	0.147	-10.2773	-1.51279	1033.48	ZBED6	zinc finger BED-type containing 6	MGR	protein-coding	ENSG00000257315
23043	1.95e-23	9.16e-25	0.141	-10.2747	-1.444	1008.97	TNIK	TRAF2 and NCK interacting kinase	MRT54	protein-coding	ENSG00000154310
57633	2e-23	9.4e-25	0.167	-10.2722	-1.71694	303.76	LRRN1	leucine rich repeat neuronal 1	FIGLER3|NLRR-1|NLRR1	protein-coding	ENSG00000175928
54458	2.08e-23	9.8e-25	0.149	10.2682	1.53505	1552.25	PRR13	proline rich 13	TXR1	protein-coding	ENSG00000205352
433	2.1e-23	9.88e-25	0.135	10.2674	1.38419	6789.48	ASGR2	asialoglycoprotein receptor 2	ASGP-R2|ASGPR2|CLEC4H2|HBXBP|HL-2	protein-coding	ENSG00000161944
83742	2.14e-23	1.01e-24	0.167	10.2654	1.71435	500.81	MARVELD1	MARVEL domain containing 1	GB14|MARVD1|MRVLDC1|bA548K23.8	protein-coding	ENSG00000155254
9138	2.14e-23	1.01e-24	0.162	10.2655	1.66443	811.32	ARHGEF1	Rho guanine nucleotide exchange factor 1	GEF1|IMD62|LBCL2|LSC|P115-RHOGEF|SUB1.5	protein-coding	ENSG00000076928
4715	2.16e-23	1.02e-24	0.139	10.2642	1.42595	2135.58	NDUFB9	NADH:ubiquinone oxidoreductase subunit B9	B22|CI-B22|LYRM3|MC1DN24|UQOR22	protein-coding	ENSG00000147684
100996511	2.29e-23	1.08e-24	0.205	-10.2586	-2.1081	218.92	LINC01355	long intergenic non-protein coding RNA 1355	HYPAL	ncRNA
64073	2.33e-23	1.1e-24	0.374	10.2569	3.84108	71.17	C19orf33	chromosome 19 open reading frame 33	H2RSP|IMUP|IMUP-1|IMUP-2	protein-coding	ENSG00000167644
57608	2.35e-23	1.12e-24	0.127	-10.2557	-1.29894	2076.16	JCAD	junctional cadherin 5 associated	KIAA1462	protein-coding	ENSG00000165757
2844	2.56e-23	1.22e-24	0.216	-10.2473	-2.21276	212	GPR21	G protein-coupled receptor 21		protein-coding	ENSG00000188394
83943	2.57e-23	1.22e-24	0.225	-10.2468	-2.30667	529.95	IMMP2L	inner mitochondrial membrane peptidase subunit 2	IMMP2L-IT1|IMP2|IMP2-LIKE	protein-coding	ENSG00000184903
91869	2.65e-23	1.26e-24	0.147	10.2438	1.50866	827.46	RFT1	RFT1 homolog	CDG1N	protein-coding	ENSG00000163933
54542	2.93e-23	1.4e-24	0.128	-10.2339	-1.3067	2643.97	RC3H2	ring finger and CCCH-type domains 2	MNAB|RNF164	protein-coding	ENSG00000056586
5480	3.05e-23	1.46e-24	0.156	-10.2298	-1.59705	569.43	PPIC	peptidylprolyl isomerase C	CYPC	protein-coding	ENSG00000168938
6208	3.05e-23	1.46e-24	0.143	10.2299	1.46006	7661.85	RPS14	ribosomal protein S14	EMTB|S14	protein-coding	ENSG00000164587
4857	3.11e-23	1.49e-24	0.196	-10.2279	-2.00806	420.13	NOVA1	NOVA alternative splicing regulator 1	Nova-1	protein-coding	ENSG00000139910
26094	3.18e-23	1.52e-24	0.176	10.2256	1.79879	274.12	DCAF4	DDB1 and CUL4 associated factor 4	WDR21|WDR21A	protein-coding	ENSG00000119599
23461	3.19e-23	1.53e-24	0.187	-10.2254	-1.91131	544.03	ABCA5	ATP binding cassette subfamily A member 5	ABC13|EST90625|HTC3	protein-coding	ENSG00000154265
120114	3.26e-23	1.56e-24	0.423	-10.2231	-4.32847	60.93	FAT3	FAT atypical cadherin 3	CDHF15|CDHR10|hFat3	protein-coding	ENSG00000165323
7003	3.38e-23	1.62e-24	0.122	-10.2194	-1.24623	3836.96	TEAD1	TEA domain transcription factor 1	AA|NTEF-1|REF1|TCF-13|TCF13|TEAD-1|TEF-1	protein-coding	ENSG00000187079
105372891	3.39e-23	1.63e-24	0.43	-10.2193	-4.39931	82.14	LINC02769	long intergenic non-protein coding RNA 2769		ncRNA
388743	3.71e-23	1.78e-24	0.185	10.2102	1.88996	293.28	CAPN8	calpain 8	nCL-2	protein-coding	ENSG00000203697
107987055	3.71e-23	1.79e-24	0.362	-10.2101	-3.69361	103.08	LOC107987055
445328	3.75e-23	1.81e-24	0.18	10.2091	1.83547	278.72	ARHGEF35	Rho guanine nucleotide exchange factor 35	ARHGEF5L	protein-coding	ENSG00000213214
51762	3.77e-23	1.82e-24	0.158	-10.2084	-1.6109	3419.13	RAB8B	RAB8B, member RAS oncogene family		protein-coding	ENSG00000166128
7036	3.78e-23	1.82e-24	0.164	10.2081	1.66932	417.94	TFR2	transferrin receptor 2	HFE3|TFRC2	protein-coding	ENSG00000106327
8490	3.87e-23	1.87e-24	0.236	-10.2056	-2.40902	172.69	RGS5	regulator of G protein signaling 5	MST092|MST106|MST129|MSTP032|MSTP092|MSTP106|MSTP129	protein-coding	ENSG00000143248
26511	4.3e-23	2.08e-24	0.157	-10.1954	-1.60265	1512.71	CHIC2	cysteine rich hydrophobic domain 2	BTL	protein-coding	ENSG00000109220
107984889	4.36e-23	2.11e-24	0.458	-10.1939	-4.66468	63.62	LOC107984889	uncharacterized LOC107984889		ncRNA
9728	4.44e-23	2.15e-24	0.151	-10.1921	-1.53803	1337.63	SECISBP2L	SECIS binding protein 2 like	SBP2L|SLAN	protein-coding	ENSG00000138593
79718	4.49e-23	2.18e-24	0.143	-10.1909	-1.45667	4703.8	TBL1XR1	TBL1X/Y related 1	C21|DC42|IRA1|MRD41|TBLR1	protein-coding	ENSG00000177565
10531	4.5e-23	2.19e-24	0.142	10.1905	1.44853	2040.83	PITRM1	pitrilysin metallopeptidase 1	MP1|PreP|SCAR30	protein-coding	ENSG00000107959
376940	4.87e-23	2.37e-24	0.189	-10.1828	-1.92506	469.3	ZC3H6	zinc finger CCCH-type containing 6	ZC3HDC6	protein-coding	ENSG00000188177
130271	5.1e-23	2.48e-24	0.165	-10.1782	-1.67764	404.49	PLEKHH2	pleckstrin homology, MyTH4 and FERM domain containing H2	PLEKHH1L	protein-coding	ENSG00000152527
105376486	5.24e-23	2.55e-24	0.236	-10.1755	-2.405	144.94	LOC105376486
134187	5.26e-23	2.56e-24	0.249	-10.175	-2.53654	140.95	POU5F2	POU domain class 5, transcription factor 2	SPRM-1	protein-coding	ENSG00000248483
55630	5.3e-23	2.59e-24	0.277	10.1742	2.81692	91.59	SLC39A4	solute carrier family 39 member 4	AEZ|AWMS2|ZIP4	protein-coding	ENSG00000147804
2821	5.37e-23	2.63e-24	0.149	10.1727	1.51788	10880.5	GPI	glucose-6-phosphate isomerase	AMF|GNPI|NLK|PGI|PHI|SA-36|SA36	protein-coding	ENSG00000105220
55626	5.46e-23	2.67e-24	0.142	10.171	1.43946	1271.69	AMBRA1	autophagy and beclin 1 regulator 1	DCAF3|WDR94	protein-coding	ENSG00000110497
221150	5.67e-23	2.78e-24	0.132	-10.1672	-1.34671	1416.56	SKA3	spindle and kinetochore associated complex subunit 3	C13orf3|RAMA1	protein-coding	ENSG00000165480
7620	5.86e-23	2.87e-24	0.177	-10.164	-1.79462	605.44	ZNF69	zinc finger protein 69	Cos5|hZNF3	protein-coding	ENSG00000198429
105370108	6.58e-23	3.23e-24	0.342	10.1526	3.46997	73.6	LOC105370108	uncharacterized LOC105370108		ncRNA
196528	6.68e-23	3.28e-24	0.137	-10.1511	-1.39378	2693.43	ARID2	AT-rich interaction domain 2	BAF200|CSS6|SMARCF3|p200	protein-coding	ENSG00000189079
401551	6.77e-23	3.33e-24	0.182	10.1496	1.84899	1073.86	WDR38	WD repeat domain 38		protein-coding	ENSG00000136918
79712	7.04e-23	3.46e-24	0.16	-10.1457	-1.62736	451.75	GTDC1	glycosyltransferase like domain containing 1	Hmat-Xa|mat-Xa	protein-coding	ENSG00000121964
51734	7.24e-23	3.57e-24	0.162	10.1429	1.64342	2818.58	MSRB1	methionine sulfoxide reductase B1	HSPC270|SELENOR|SELENOX|SELR|SELX|SEPX1|SepR	protein-coding	ENSG00000198736
10586	7.49e-23	3.69e-24	0.282	-10.1394	-2.86138	89.15	MAB21L2	mab-21 like 2	MCOPS14|MCSKS14	protein-coding	ENSG00000181541
25849	7.64e-23	3.77e-24	0.146	-10.1374	-1.48003	778.55	PARM1	prostate androgen-regulated mucin-like protein 1	Cipar1|DKFZP564O0823|PARM-1|WSC4	protein-coding	ENSG00000169116
5213	7.96e-23	3.93e-24	0.118	10.1334	1.19972	2249.58	PFKM	phosphofructokinase, muscle	ATP-PFK|GSD7|PFK-1|PFK-A|PFK1|PFKA|PFKX|PPP1R122	protein-coding	ENSG00000152556
51629	8e-23	3.95e-24	0.157	10.1327	1.59155	2946.99	SLC25A39	solute carrier family 25 member 39	CGI-69|CGI69	protein-coding	ENSG00000013306
102723493	8.11e-23	4.01e-24	0.2	-10.1313	-2.02875	252.69	LOC102723493	uncharacterized LOC102723493		ncRNA
105369842	8.67e-23	4.29e-24	0.334	-10.1247	-3.37792	75.18	LOC105369842	uncharacterized LOC105369842		ncRNA
7494	8.85e-23	4.39e-24	0.119	10.1226	1.20348	21609.2	XBP1	X-box binding protein 1	TREB-5|TREB5|XBP-1|XBP2	protein-coding	ENSG00000100219
23223	9.09e-23	4.51e-24	0.152	10.1199	1.5398	3485.17	RRP12	ribosomal RNA processing 12 homolog	KIAA0690	protein-coding	ENSG00000052749
286205	9.52e-23	4.73e-24	0.162	-10.1152	-1.63576	681.08	SCAI	suppressor of cancer cell invasion	C9orf126|NET40	protein-coding	ENSG00000173611
29915	1.03e-22	5.12e-24	0.169	-10.1074	-1.70548	489.66	HCFC2	host cell factor C2	HCF-2|HCF2	protein-coding	ENSG00000111727
6277	1.08e-22	5.36e-24	0.163	10.103	1.64388	1262.95	S100A6	S100 calcium binding protein A6	2A9|5B10|CABP|CACY|PRA|S10A6	protein-coding	ENSG00000197956
10493	1.08e-22	5.39e-24	0.149	10.1023	1.50833	6389.33	VAT1	vesicle amine transport 1	VATI	protein-coding	ENSG00000108828
5352	1.09e-22	5.44e-24	0.154	-10.1014	-1.55073	3767.94	PLOD2	procollagen-lysine,2-oxoglutarate 5-dioxygenase 2	BRKS2|LH2|TLH	protein-coding	ENSG00000152952
4502	1.1e-22	5.47e-24	0.185	10.101	1.8642	5164.05	MT2A	metallothionein 2A	MT-2|MT-II|MT2	protein-coding	ENSG00000125148
401505	1.15e-22	5.72e-24	0.138	10.0965	1.39075	3126.86	TOMM5	translocase of outer mitochondrial membrane 5	C9orf105|Tom5|bA613M10.3	protein-coding	ENSG00000175768
2806	1.15e-22	5.75e-24	0.131	10.0961	1.3229	7947.27	GOT2	glutamic-oxaloacetic transaminase 2	DEE82|KAT4|KATIV|KYAT4|mitAAT	protein-coding	ENSG00000125166
9575	1.23e-22	6.14e-24	0.16	-10.0896	-1.60995	1258.64	CLOCK	clock circadian regulator	KAT13D|bHLHe8	protein-coding	ENSG00000134852
157680	1.27e-22	6.38e-24	0.143	-10.0858	-1.44082	1980.58	VPS13B	vacuolar protein sorting 13 homolog B	BLTP5B|CHS1|COH1	protein-coding	ENSG00000132549
23138	1.31e-22	6.57e-24	0.254	10.083	2.56095	122.85	N4BP3	NEDD4 binding protein 3	LZTS4	protein-coding	ENSG00000145911
1973	1.31e-22	6.56e-24	0.133	10.0831	1.34211	11245.4	EIF4A1	eukaryotic translation initiation factor 4A1	DDX2A|EIF-4A|EIF4A|eIF-4A-I|eIF4A-I	protein-coding	ENSG00000161960
80820	1.32e-22	6.64e-24	0.143	10.0819	1.43726	787.58	EEPD1	endonuclease/exonuclease/phosphatase family domain containing 1	HSPC107	protein-coding	ENSG00000122547
342371	1.36e-22	6.85e-24	0.118	10.0789	1.18979	3335.63	ATXN1L	ataxin 1 like	BOAT|BOAT1	protein-coding	ENSG00000224470
196463	1.39e-22	7e-24	0.122	10.0767	1.22639	13078.7	PLBD2	phospholipase B domain containing 2	P76	protein-coding	ENSG00000151176
102723603	1.39e-22	7e-24	0.171	10.0768	1.72603	557.83	CDC27P11	cell division cycle 27 pseudogene 11		pseudo
375743	1.4e-22	7.05e-24	0.163	-10.076	-1.63918	4914.87	PTAR1	protein prenyltransferase alpha subunit repeat containing 1		protein-coding	ENSG00000188647
196441	1.56e-22	7.89e-24	0.164	-10.065	-1.64608	2078.59	ZFC3H1	zinc finger C3H1-type containing	CCDC131|CSRC2|PSRC2	protein-coding	ENSG00000133858
56666	1.61e-22	8.12e-24	0.237	10.0621	2.38263	254.18	PANX2	pannexin 2	PX2|hPANX2	protein-coding	ENSG00000073150
29967	1.73e-22	8.74e-24	0.164	10.055	1.64984	379.97	LRP12	LDL receptor related protein 12	MIG13A|ST7	protein-coding	ENSG00000147650
1140	1.73e-22	8.76e-24	0.2	10.0547	2.00741	169.16	CHRNB1	cholinergic receptor nicotinic beta 1 subunit	ACHRB|CHRNB|CMS1D|CMS2A|CMS2C|SCCMS	protein-coding	ENSG00000170175
1399	1.84e-22	9.34e-24	0.129	10.0483	1.29341	6932.4	CRKL	CRK like proto-oncogene, adaptor protein		protein-coding	ENSG00000099942
7290	1.88e-22	9.54e-24	0.119	10.0463	1.19697	3062.28	HIRA	histone cell cycle regulator	DGCR1|TUP1|TUPLE1	protein-coding	ENSG00000100084
100216546	1.93e-22	9.79e-24	0.169	-10.0437	-1.69592	1140.81	LINC01004	long intergenic non-protein coding RNA 1004		ncRNA
56987	1.94e-22	9.86e-24	0.161	-10.0431	-1.61392	1387.49	BBX	BBX high mobility group box domain containing	ARTC1|HBP2|HSPC339|MDS001	protein-coding	ENSG00000114439
7174	1.94e-22	9.88e-24	0.158	-10.0428	-1.58953	1378.41	TPP2	tripeptidyl peptidase 2	IMD78|TPP-2|TPP-II|TPPII	protein-coding	ENSG00000134900
9032	1.94e-22	9.88e-24	0.188	10.0428	1.88319	317.22	TM4SF5	transmembrane 4 L six family member 5		protein-coding	ENSG00000142484
57677	1.95e-22	9.92e-24	0.17	-10.0425	-1.70941	288.53	ZFP14	ZFP14 zinc finger protein	ZNF531	protein-coding	ENSG00000142065
27445	1.95e-22	9.96e-24	0.178	-10.042	-1.78639	400.19	PCLO	piccolo presynaptic cytomatrix protein	ACZ|PCH3	protein-coding	ENSG00000186472
10463	2.03e-22	1.03e-23	0.156	-10.0383	-1.56106	1786.69	SLC30A9	solute carrier family 30 member 9	BILAPES|C4orf1|GAC63|HUEL|ZNT9	protein-coding	ENSG00000014824
6400	2.07e-22	1.06e-23	0.152	-10.0361	-1.52093	2382.3	SEL1L	SEL1L adaptor subunit of ERAD E3 ubiquitin ligase	Hrd3|PRO1063|SEL1-LIKE|SEL1L1	protein-coding	ENSG00000071537
79077	2.12e-22	1.08e-23	0.168	10.0336	1.68213	1052.82	DCTPP1	dCTP pyrophosphatase 1	CDA03|RS21C6|XTP3TPA	protein-coding	ENSG00000179958
8082	2.24e-22	1.15e-23	0.312	-10.0281	-3.13062	80.07	SSPN	sarcospan	DAGA5|KRAG|NSPN|SPN1|SPN2	protein-coding	ENSG00000123096
[truncated: 19,478 more rows]

## Sheet: Table S5
Supplementary Table 5. Statistical analysis: differentially expressed mRNA between HCC tissues and adjacent normal tissue from TCGA-LIHC database
[truncated: 60,661 more rows]

[truncated: 7 more sheets: Table S6, Table S7, Table S8, Table S9, Table S10, Table S11, Table S12]
